# Supplementary material for: Percolation in protein sequence space
Source: PLoS One. 2017 Dec 20;12(12):e0189646. doi: 10.1371/journal.pone.0189646 (PMC5738032; doi:10.1371/journal.pone.0189646)
Supplement: S1 File — Power law, Gauss, and exponential model distributions. (XLSX) [file pone.0189646.s006.xlsx]

## Sheet: Power law
Percolation in protein sequence space
Patrick C. F. Buchholz, Silvia Fademrecht, Jürgen Pleiss, Institute of Biochemistry and Technical Biochemistry, University of Stuttgart, Stuttgart, Germany
Power law model distribution: N(s)= a s-τmod
	τmod	2.5	fit this value to the histogram slope
	a	10000
	s	N(s)		log s	logN(s)
	1	10000		0	4
	2	1767.77		0.30103	3.24743
	3	641.5		0.477121	2.8072
	4	312.5		0.60206	2.49485
	5	178.885		0.69897	2.25257
	6	113.402		0.778151	2.05462
	7	77.1356		0.845098	1.88725
	8	55.2427		0.90309	1.74228
	9	41.1523		0.954243	1.61439
	10	31.6228		1	1.5
	11	24.9183		1.04139	1.39652		Histogram		Ni,j	log j	log Ni,j
	12	20.0469		1.07918	1.30205			j
	13	16.4112		1.11394	1.21514		i=1, j=10	10	13219.2	1	4.12121
	14	13.6358		1.14613	1.13468		i=11, j=100	100	189.047	2	2.27657
	15	11.4755		1.17609	1.05977		i=101, j=1000	1000	6.40621	3	0.806601
	16	9.76562		1.20412	0.9897		i=1001, j=10000	10000	0.203994	4	-0.690382
	17	8.39224		1.23045	0.923878
	18	7.27476		1.25527	0.861819
	19	6.35501		1.27875	0.803116
	20	5.59017		1.30103	0.747425
	21	4.94825		1.32222	0.694452
	22	4.40497		1.34242	0.643943
	23	3.94167		1.36173	0.59568
	24	3.54382		1.38021	0.549472
	25	3.2		1.39794	0.50515
	26	2.90113		1.41497	0.462567
	27	2.63992		1.43136	0.421591
	28	2.41049		1.44716	0.382105
	29	2.20803		1.4624	0.344005
	30	2.0286		1.47712	0.307197
	31	1.86894		1.49136	0.271596
	32	1.72633		1.50515	0.237125
	33	1.59851		1.51851	0.203715
	34	1.48355		1.53148	0.171303
	35	1.37984		1.54407	0.13983
	36	1.28601		1.5563	0.109244
	37	1.20087		1.5682	0.0794957
	38	1.12342		1.57978	0.050541
	39	1.05278		1.59106	0.0223385
	40	0.988212		1.60206	-0.00514998
	41	0.929053		1.61278	-0.0319596
	42	0.874736		1.62325	-0.0581232
	43	0.824762		1.63347	-0.0836711
	44	0.778697		1.64345	-0.108632
	45	0.736154		1.65321	-0.133031
	46	0.696796		1.66276	-0.156895
	47	0.660321		1.6721	-0.180245
	48	0.626465		1.68124	-0.203103
	49	0.59499		1.6902	-0.22549
	50	0.565685		1.69897	-0.247425
	51	0.538362		1.70757	-0.268925
	52	0.512852		1.716	-0.290008
	53	0.489002		1.72428	-0.31069
	54	0.466676		1.73239	-0.330984
	55	0.445752		1.74036	-0.350907
	56	0.426118		1.74819	-0.37047
	57	0.407674		1.75587	-0.389687
	58	0.390328		1.76343	-0.40857
	59	0.373999		1.77085	-0.42713
	60	0.35861		1.77815	-0.445378
	61	0.344093		1.78533	-0.463325
	62	0.330385		1.79239	-0.480979
	63	0.31743		1.79934	-0.498351
	64	0.305176		1.80618	-0.51545
	65	0.293573		1.81291	-0.532283
	66	0.282579		1.81954	-0.54886
	67	0.272153		1.82607	-0.565187
	68	0.262257		1.83251	-0.581272
	69	0.252858		1.83885	-0.597123
	70	0.243924		1.8451	-0.612745
	71	0.235426		1.85126	-0.628146
	72	0.227336		1.85733	-0.643331
	73	0.219631		1.86332	-0.658307
	74	0.212286		1.86923	-0.673079
	75	0.20528		1.87506	-0.687653
	76	0.198594		1.88081	-0.702034
	77	0.192209		1.88649	-0.716227
	78	0.186107		1.89209	-0.730237
	79	0.180274		1.89763	-0.744068
	80	0.174693		1.90309	-0.757725
	81	0.169351		1.90849	-0.771213
	82	0.164235		1.91381	-0.784535
	83	0.159333		1.91908	-0.797695
	84	0.154633		1.92428	-0.810698
	85	0.150125		1.92942	-0.823547
	86	0.145799		1.9345	-0.836246
	87	0.141645		1.93952	-0.848798
	88	0.137655		1.94448	-0.861207
	89	0.133821		1.94939	-0.873475
	90	0.130135		1.95424	-0.885606
	91	0.126589		1.95904	-0.897603
	92	0.123177		1.96379	-0.90947
	93	0.119893		1.96848	-0.921207
	94	0.116729		1.97313	-0.93282
	95	0.113682		1.97772	-0.944309
	96	0.110744		1.98227	-0.955678
	97	0.107912		1.98677	-0.966929
	98	0.10518		1.99123	-0.978065
	99	0.102544		1.99564	-0.989088
	100	0.1		2	-1
	101	0.0975431		2.00432	-1.0108
	102	0.0951699		2.0086	-1.0215
	103	0.0928767		2.01284	-1.03209
	104	0.0906602		2.01703	-1.04258
	105	0.088517		2.02119	-1.05297
	106	0.0864441		2.02531	-1.06326
	107	0.0844385		2.02938	-1.07346
	108	0.0824975		2.03342	-1.08356
	109	0.0806183		2.03743	-1.09357
	110	0.0787986		2.04139	-1.10348
	111	0.0770358		2.04532	-1.11331
	112	0.0753277		2.04922	-1.12305
	113	0.0736722		2.05308	-1.1327
	114	0.0720672		2.0569	-1.14226
	115	0.0705108		2.0607	-1.15174
	116	0.0690009		2.06446	-1.16114
	117	0.067536		2.06819	-1.17046
	118	0.0661142		2.07188	-1.17971
	119	0.064734		2.07555	-1.18887
	120	0.0633938		2.07918	-1.19795
	121	0.0620921		2.08279	-1.20696
	122	0.0608276		2.08636	-1.2159
	123	0.0595988		2.08991	-1.22476
	124	0.0584044		2.09342	-1.23355
	125	0.0572433		2.09691	-1.24228
	126	0.0561143		2.10037	-1.25093
	127	0.0550162		2.1038	-1.25951
	128	0.053948		2.10721	-1.26802
	129	0.0529085		2.11059	-1.27647
	130	0.0518969		2.11394	-1.28486
	131	0.0509122		2.11727	-1.29318
	132	0.0499534		2.12057	-1.30143
	133	0.0490197		2.12385	-1.30963
	134	0.0481103		2.1271	-1.31776
	135	0.0472243		2.13033	-1.32583
	136	0.046361		2.13354	-1.33385
	137	0.0455196		2.13672	-1.3418
	138	0.0446995		2.13988	-1.3497
	139	0.0438998		2.14301	-1.35754
	140	0.0431201		2.14613	-1.36532
	141	0.0423596		2.14922	-1.37305
	142	0.0416178		2.15229	-1.38072
	143	0.040894		2.15534	-1.38834
	144	0.0401878		2.15836	-1.39591
	145	0.0394984		2.16137	-1.40342
	146	0.0388256		2.16435	-1.41088
	147	0.0381686		2.16732	-1.41829
	148	0.0375272		2.17026	-1.42565
	149	0.0369007		2.17319	-1.43297
	150	0.0362887		2.17609	-1.44023
	151	0.0356909		2.17898	-1.44744
	152	0.0351068		2.18184	-1.45461
	153	0.034536		2.18469	-1.46173
	154	0.033978		2.18752	-1.4688
	155	0.0334326		2.19033	-1.47583
	156	0.0328994		2.19312	-1.48281
	157	0.0323781		2.1959	-1.48975
	158	0.0318682		2.19866	-1.49664
	159	0.0313695		2.2014	-1.50349
	160	0.0308816		2.20412	-1.5103
	161	0.0304043		2.20683	-1.51706
	162	0.0299373		2.20952	-1.52379
	163	0.0294802		2.21219	-1.53047
	164	0.0290329		2.21484	-1.53711
	165	0.028595		2.21748	-1.54371
	166	0.0281663		2.22011	-1.55027
	167	0.0277465		2.22272	-1.55679
	168	0.0273355		2.22531	-1.56327
	169	0.0269329		2.22789	-1.56972
	170	0.0265386		2.23045	-1.57612
	171	0.0261523		2.233	-1.58249
	172	0.0257738		2.23553	-1.58882
	173	0.025403		2.23805	-1.59512
	174	0.0250396		2.24055	-1.60137
	175	0.0246834		2.24304	-1.6076
	176	0.0243343		2.24551	-1.61378
	177	0.023992		2.24797	-1.61993
	178	0.0236565		2.25042	-1.62605
	179	0.0233275		2.25285	-1.63213
	180	0.0230048		2.25527	-1.63818
	181	0.0226884		2.25768	-1.6442
	182	0.022378		2.26007	-1.65018
	183	0.0220736		2.26245	-1.65613
	184	0.0217749		2.26482	-1.66204
	185	0.0214818		2.26717	-1.66793
	186	0.0211942		2.26951	-1.67378
	187	0.020912		2.27184	-1.6796
	188	0.020635		2.27416	-1.68539
	189	0.0203632		2.27646	-1.69115
	190	0.0200963		2.27875	-1.69688
	191	0.0198343		2.28103	-1.70258
	192	0.019577		2.2833	-1.70825
	193	0.0193244		2.28556	-1.71389
	194	0.0190764		2.2878	-1.7195
	195	0.0188327		2.29003	-1.72509
	196	0.0185934		2.29226	-1.73064
	197	0.0183584		2.29447	-1.73617
	198	0.0181275		2.29667	-1.74166
	199	0.0179006		2.29885	-1.74713
	200	0.0176777		2.30103	-1.75257
	201	0.0174586		2.3032	-1.75799
	202	0.0172433		2.30535	-1.76338
	203	0.0170318		2.3075	-1.76874
	204	0.0168238		2.30963	-1.77408
	205	0.0166194		2.31175	-1.77938
	206	0.0164184		2.31387	-1.78467
	207	0.0162209		2.31597	-1.78993
	208	0.0160266		2.31806	-1.79516
	209	0.0158356		2.32015	-1.80037
	210	0.0156477		2.32222	-1.80555
	211	0.015463		2.32428	-1.81071
	212	0.0152813		2.32634	-1.81584
	213	0.0151026		2.32838	-1.82095
	214	0.0149268		2.33041	-1.82603
	215	0.0147538		2.33244	-1.8311
	216	0.0145836		2.33445	-1.83613
	217	0.0144162		2.33646	-1.84115
	218	0.0142514		2.33846	-1.84614
	219	0.0140893		2.34044	-1.85111
	220	0.0139297		2.34242	-1.85606
	221	0.0137727		2.34439	-1.86098
	222	0.0136181		2.34635	-1.86588
	223	0.013466		2.3483	-1.87076
	224	0.0133162		2.35025	-1.87562
	225	0.0131687		2.35218	-1.88046
	226	0.0130235		2.35411	-1.88527
	227	0.0128806		2.35603	-1.89006
	228	0.0127398		2.35793	-1.89484
	229	0.0126012		2.35984	-1.89959
	230	0.0124647		2.36173	-1.90432
	231	0.0123302		2.36361	-1.90903
	232	0.0121978		2.36549	-1.91372
	233	0.0120673		2.36736	-1.91839
	234	0.0119388		2.36922	-1.92304
	235	0.0118122		2.37107	-1.92767
	236	0.0116875		2.37291	-1.93228
	237	0.0115646		2.37475	-1.93687
	238	0.0114435		2.37658	-1.94144
	239	0.0113241		2.3784	-1.94599
	240	0.0112065		2.38021	-1.95053
	241	0.0110907		2.38202	-1.95504
	242	0.0109764		2.38382	-1.95954
	243	0.0108639		2.38561	-1.96402
	244	0.0107529		2.38739	-1.96847
	245	0.0106435		2.38917	-1.97292
	246	0.0105357		2.39094	-1.97734
	247	0.0104294		2.3927	-1.98174
	248	0.0103245		2.39445	-1.98613
	249	0.0102212		2.3962	-1.9905
	250	0.0101193		2.39794	-1.99485
	251	0.0100188		2.39967	-1.99918
	252	0.0099197		2.4014	-2.0035
	253	0.00982197		2.40312	-2.0078
	254	0.00972558		2.40483	-2.01208
	255	0.00963052		2.40654	-2.01635
	256	0.00953674		2.40824	-2.0206
	257	0.00944424		2.40993	-2.02483
	258	0.009353		2.41162	-2.02905
	259	0.00926298		2.4133	-2.03325
	260	0.00917417		2.41497	-2.03743
	261	0.00908654		2.41664	-2.0416
	262	0.00900009		2.4183	-2.04575
	263	0.00891478		2.41996	-2.04989
	264	0.0088306		2.4216	-2.05401
	265	0.00874753		2.42325	-2.05811
	266	0.00866555		2.42488	-2.0622
	267	0.00858464		2.42651	-2.06628
	268	0.00850478		2.42813	-2.07034
	269	0.00842596		2.42975	-2.07438
	270	0.00834816		2.43136	-2.07841
	271	0.00827136		2.43297	-2.08242
	272	0.00819554		2.43457	-2.08642
	273	0.0081207		2.43616	-2.09041
	274	0.00804681		2.43775	-2.09438
	275	0.00797385		2.43933	-2.09833
	276	0.00790182		2.44091	-2.10227
	277	0.0078307		2.44248	-2.1062
	278	0.00776047		2.44404	-2.11011
	279	0.00769112		2.4456	-2.11401
	280	0.00762263		2.44716	-2.1179
	281	0.007555		2.44871	-2.12177
	282	0.0074882		2.45025	-2.12562
	283	0.00742222		2.45179	-2.12947
	284	0.00735706		2.45332	-2.1333
	285	0.00729269		2.45484	-2.13711
	286	0.00722911		2.45637	-2.14092
	287	0.0071663		2.45788	-2.1447
	288	0.00710426		2.45939	-2.14848
	289	0.00704296		2.4609	-2.15224
	290	0.0069824		2.4624	-2.15599
	291	0.00692257		2.46389	-2.15973
	292	0.00686346		2.46538	-2.16346
	293	0.00680504		2.46687	-2.16717
	294	0.00674733		2.46835	-2.17087
	295	0.00669029		2.46982	-2.17456
	296	0.00663393		2.47129	-2.17823
	297	0.00657823		2.47276	-2.18189
	298	0.00652318		2.47422	-2.18554
	299	0.00646877		2.47567	-2.18918
	300	0.006415		2.47712	-2.1928
	301	0.00636185		2.47857	-2.19642
	302	0.00630932		2.48001	-2.20002
	303	0.00625739		2.48144	-2.20361
	304	0.00620606		2.48287	-2.20718
	305	0.00615532		2.4843	-2.21075
	306	0.00610515		2.48572	-2.2143
	307	0.00605556		2.48714	-2.21785
	308	0.00600652		2.48855	-2.22138
	309	0.00595805		2.48996	-2.2249
	310	0.00591011		2.49136	-2.2284
	311	0.00586272		2.49276	-2.2319
	312	0.00581585		2.49415	-2.23539
	313	0.00576951		2.49554	-2.23886
	314	0.00572369		2.49693	-2.24232
	315	0.00567837		2.49831	-2.24578
	316	0.00563355		2.49969	-2.24922
	317	0.00558923		2.50106	-2.25265
	318	0.00554539		2.50243	-2.25607
	319	0.00550203		2.50379	-2.25948
	320	0.00545915		2.50515	-2.26287
	321	0.00541673		2.50651	-2.26626
	322	0.00537478		2.50786	-2.26964
	323	0.00533327		2.5092	-2.27301
	324	0.00529221		2.51055	-2.27636
	325	0.0052516		2.51188	-2.27971
	326	0.00521142		2.51322	-2.28304
	327	0.00517167		2.51455	-2.28637
	328	0.00513234		2.51587	-2.28968
	329	0.00509343		2.5172	-2.29299
	330	0.00505493		2.51851	-2.29628
	331	0.00501684		2.51983	-2.29957
	332	0.00497915		2.52114	-2.30285
	333	0.00494185		2.52244	-2.30611
	334	0.00490494		2.52375	-2.30937
	335	0.00486842		2.52504	-2.31261
	336	0.00483228		2.52634	-2.31585
	337	0.00479651		2.52763	-2.31907
	338	0.00476111		2.52892	-2.32229
	339	0.00472608		2.5302	-2.3255
	340	0.0046914		2.53148	-2.3287
	341	0.00465708		2.53275	-2.33189
	342	0.00462312		2.53403	-2.33507
	343	0.00458949		2.53529	-2.33824
	344	0.00455621		2.53656	-2.3414
	345	0.00452327		2.53782	-2.34455
	346	0.00449066		2.53908	-2.34769
	347	0.00445837		2.54033	-2.35082
	348	0.00442641		2.54158	-2.35395
	349	0.00439477		2.54283	-2.35706
	350	0.00436345		2.54407	-2.36017
	351	0.00433244		2.54531	-2.36327
	352	0.00430173		2.54654	-2.36636
	353	0.00427133		2.54777	-2.36944
	354	0.00424123		2.549	-2.37251
	355	0.00421143		2.55023	-2.37557
	356	0.00418191		2.55145	-2.37862
	357	0.00415269		2.55267	-2.38167
	358	0.00412375		2.55388	-2.38471
	359	0.00409509		2.55509	-2.38774
	360	0.00406672		2.5563	-2.39076
	361	0.00403861		2.55751	-2.39377
	362	0.00401078		2.55871	-2.39677
	363	0.00398321		2.55991	-2.39977
	364	0.00395591		2.5611	-2.40275
	365	0.00392887		2.56229	-2.40573
	366	0.00390209		2.56348	-2.4087
	367	0.00387556		2.56467	-2.41167
	368	0.00384929		2.56585	-2.41462
	369	0.00382326		2.56703	-2.41757
	370	0.00379748		2.5682	-2.4205
	371	0.00377194		2.56937	-2.42343
	372	0.00374665		2.57054	-2.42636
	373	0.00372158		2.57171	-2.42927
	374	0.00369676		2.57287	-2.43218
	375	0.00367216		2.57403	-2.43508
	376	0.00364779		2.57519	-2.43797
	377	0.00362365		2.57634	-2.44085
	378	0.00359973		2.57749	-2.44373
	379	0.00357604		2.57864	-2.4466
	380	0.00355256		2.57978	-2.44946
	381	0.00352929		2.58092	-2.45231
	382	0.00350624		2.58206	-2.45516
	383	0.0034834		2.5832	-2.458
	384	0.00346076		2.58433	-2.46083
	385	0.00343833		2.58546	-2.46365
	386	0.00341611		2.58659	-2.46647
	387	0.00339408		2.58771	-2.46928
	388	0.00337226		2.58883	-2.47208
	389	0.00335063		2.58995	-2.47487
	390	0.00332919		2.59106	-2.47766
	391	0.00330794		2.59218	-2.48044
	392	0.00328689		2.59329	-2.48322
	393	0.00326602		2.59439	-2.48598
	394	0.00324533		2.5955	-2.48874
	395	0.00322483		2.5966	-2.49149
	396	0.00320451		2.5977	-2.49424
	397	0.00318437		2.59879	-2.49698
	398	0.00316441		2.59988	-2.49971
	399	0.00314462		2.60097	-2.50243
	400	0.003125		2.60206	-2.50515
	401	0.00310555		2.60314	-2.50786
	402	0.00308628		2.60423	-2.51057
	403	0.00306717		2.60531	-2.51326
	404	0.00304822		2.60638	-2.51595
	405	0.00302944		2.60746	-2.51864
	406	0.00301082		2.60853	-2.52132
	407	0.00299236		2.60959	-2.52399
	408	0.00297406		2.61066	-2.52665
	409	0.00295591		2.61172	-2.52931
	410	0.00293792		2.61278	-2.53196
	411	0.00292008		2.61384	-2.5346
	412	0.0029024		2.6149	-2.53724
	413	0.00288486		2.61595	-2.53988
	414	0.00286747		2.617	-2.5425
	415	0.00285023		2.61805	-2.54512
	416	0.00283313		2.61909	-2.54773
	417	0.00281618		2.62014	-2.55034
	418	0.00279936		2.62118	-2.55294
	419	0.00278269		2.62221	-2.55554
	420	0.00276616		2.62325	-2.55812
	421	0.00274976		2.62428	-2.56071
	422	0.0027335		2.62531	-2.56328
	423	0.00271737		2.62634	-2.56585
	424	0.00270138		2.62737	-2.56841
	425	0.00268552		2.62839	-2.57097
	426	0.00266978		2.62941	-2.57352
	427	0.00265418		2.63043	-2.57607
	428	0.0026387		2.63144	-2.57861
	429	0.00262335		2.63246	-2.58114
	430	0.00260813		2.63347	-2.58367
	431	0.00259303		2.63448	-2.58619
	432	0.00257805		2.63548	-2.58871
	433	0.00256319		2.63649	-2.59122
	434	0.00254845		2.63749	-2.59372
	435	0.00253383		2.63849	-2.59622
	436	0.00251932		2.63949	-2.59872
	437	0.00250493		2.64048	-2.6012
	438	0.00249066		2.64147	-2.60369
	439	0.0024765		2.64246	-2.60616
	440	0.00246246		2.64345	-2.60863
	441	0.00244852		2.64444	-2.6111
	442	0.00243469		2.64542	-2.61356
	443	0.00242098		2.6464	-2.61601
	444	0.00240737		2.64738	-2.61846
	445	0.00239387		2.64836	-2.6209
	446	0.00238047		2.64933	-2.62334
	447	0.00236718		2.65031	-2.62577
	448	0.00235399		2.65128	-2.6282
	449	0.00234091		2.65225	-2.63062
	450	0.00232792		2.65321	-2.63303
	451	0.00231504		2.65418	-2.63544
	452	0.00230226		2.65514	-2.63785
	453	0.00228957		2.6561	-2.64025
	454	0.00227699		2.65706	-2.64264
	455	0.0022645		2.65801	-2.64503
	456	0.0022521		2.65896	-2.64741
	457	0.0022398		2.65992	-2.64979
	458	0.0022276		2.66087	-2.65216
	459	0.00221548		2.66181	-2.65453
	460	0.00220346		2.66276	-2.65689
	461	0.00219153		2.6637	-2.65925
	462	0.00217969		2.66464	-2.6616
	463	0.00216794		2.66558	-2.66395
	464	0.00215628		2.66652	-2.66629
	465	0.00214471		2.66745	-2.66863
	466	0.00213322		2.66839	-2.67096
	467	0.00212182		2.66932	-2.67329
	468	0.0021105		2.67025	-2.67561
	469	0.00209927		2.67117	-2.67793
	470	0.00208812		2.6721	-2.68024
	471	0.00207705		2.67302	-2.68255
	472	0.00206607		2.67394	-2.68485
	473	0.00205517		2.67486	-2.68715
	474	0.00204434		2.67578	-2.68945
	475	0.0020336		2.67669	-2.69173
	476	0.00202294		2.67761	-2.69402
	477	0.00201235		2.67852	-2.6963
	478	0.00200184		2.67943	-2.69857
	479	0.00199141		2.68034	-2.70084
	480	0.00198106		2.68124	-2.7031
	481	0.00197078		2.68215	-2.70536
	482	0.00196057		2.68305	-2.70762
	483	0.00195044		2.68395	-2.70987
	484	0.00194038		2.68485	-2.71211
	485	0.00193039		2.68574	-2.71435
	486	0.00192048		2.68664	-2.71659
	487	0.00191063		2.68753	-2.71882
	488	0.00190086		2.68842	-2.72105
	489	0.00189116		2.68931	-2.72327
	490	0.00188152		2.6902	-2.72549
	491	0.00187196		2.69108	-2.7277
	492	0.00186246		2.69197	-2.72991
	493	0.00185303		2.69285	-2.73212
	494	0.00184367		2.69373	-2.73432
	495	0.00183437		2.69461	-2.73651
	496	0.00182514		2.69548	-2.7387
	497	0.00181597		2.69636	-2.74089
	498	0.00180687		2.69723	-2.74307
	499	0.00179783		2.6981	-2.74525
	500	0.00178885		2.69897	-2.74743
	501	0.00177994		2.69984	-2.74959
	502	0.00177109		2.7007	-2.75176
	503	0.0017623		2.70157	-2.75392
	504	0.00175357		2.70243	-2.75608
	505	0.0017449		2.70329	-2.75823
	506	0.0017363		2.70415	-2.76038
	507	0.00172775		2.70501	-2.76252
	508	0.00171926		2.70586	-2.76466
	509	0.00171082		2.70672	-2.76679
	510	0.00170245		2.70757	-2.76893
	511	0.00169413		2.70842	-2.77105
	512	0.00168587		2.70927	-2.77317
	513	0.00167767		2.71012	-2.77529
	514	0.00166952		2.71096	-2.77741
	515	0.00166143		2.71181	-2.77952
	516	0.00165339		2.71265	-2.78162
	517	0.00164541		2.71349	-2.78373
	518	0.00163748		2.71433	-2.78582
	519	0.0016296		2.71517	-2.78792
	520	0.00162178		2.716	-2.79001
	521	0.00161401		2.71684	-2.79209
	522	0.00160629		2.71767	-2.79418
	523	0.00159862		2.7185	-2.79625
	524	0.00159101		2.71933	-2.79833
	525	0.00158344		2.72016	-2.8004
	526	0.00157593		2.72099	-2.80246
	527	0.00156846		2.72181	-2.80453
	528	0.00156104		2.72263	-2.80658
	529	0.00155368		2.72346	-2.80864
	530	0.00154636		2.72428	-2.81069
	531	0.00153909		2.72509	-2.81274
	532	0.00153187		2.72591	-2.81478
	533	0.00152469		2.72673	-2.81682
	534	0.00151756		2.72754	-2.81885
	535	0.00151048		2.72835	-2.82088
	536	0.00150345		2.72916	-2.82291
	537	0.00149646		2.72997	-2.82494
	538	0.00148951		2.73078	-2.82696
	539	0.00148261		2.73159	-2.82897
	540	0.00147576		2.73239	-2.83098
	541	0.00146895		2.7332	-2.83299
	542	0.00146218		2.734	-2.835
	543	0.00145546		2.7348	-2.837
	544	0.00144878		2.7356	-2.839
	545	0.00144214		2.7364	-2.84099
	546	0.00143555		2.73719	-2.84298
	547	0.001429		2.73799	-2.84497
	548	0.00142249		2.73878	-2.84695
	549	0.00141602		2.73957	-2.84893
	550	0.00140959		2.74036	-2.85091
	551	0.0014032		2.74115	-2.85288
	552	0.00139686		2.74194	-2.85485
	553	0.00139055		2.74273	-2.85681
	554	0.00138429		2.74351	-2.85877
	555	0.00137806		2.74429	-2.86073
	556	0.00137187		2.74507	-2.86269
	557	0.00136572		2.74586	-2.86464
	558	0.00135961		2.74663	-2.86659
	559	0.00135354		2.74741	-2.86853
	560	0.0013475		2.74819	-2.87047
	561	0.00134151		2.74896	-2.87241
	562	0.00133555		2.74974	-2.87434
	563	0.00132962		2.75051	-2.87627
	564	0.00132374		2.75128	-2.8782
	565	0.00131789		2.75205	-2.88012
	566	0.00131208		2.75282	-2.88204
	567	0.0013063		2.75358	-2.88396
	568	0.00130056		2.75435	-2.88587
	569	0.00129485		2.75511	-2.88778
	570	0.00128918		2.75587	-2.88969
	571	0.00128354		2.75664	-2.89159
	572	0.00127794		2.7574	-2.89349
	573	0.00127237		2.75815	-2.89539
	574	0.00126684		2.75891	-2.89728
	575	0.00126133		2.75967	-2.89917
	576	0.00125587		2.76042	-2.90106
	577	0.00125043		2.76118	-2.90294
	578	0.00124503		2.76193	-2.90482
	579	0.00123966		2.76268	-2.9067
	580	0.00123433		2.76343	-2.90857
	581	0.00122902		2.76418	-2.91044
	582	0.00122375		2.76492	-2.91231
	583	0.00121851		2.76567	-2.91417
	584	0.0012133		2.76641	-2.91603
	585	0.00120812		2.76716	-2.91789
	586	0.00120297		2.7679	-2.91974
	587	0.00119786		2.76864	-2.9216
	588	0.00119277		2.76938	-2.92344
	589	0.00118771		2.77012	-2.92529
	590	0.00118269		2.77085	-2.92713
	591	0.00117769		2.77159	-2.92897
	592	0.00117272		2.77232	-2.9308
	593	0.00116779		2.77305	-2.93264
	594	0.00116288		2.77379	-2.93447
	595	0.001158		2.77452	-2.93629
	596	0.00115315		2.77525	-2.93812
	597	0.00114832		2.77597	-2.93994
	598	0.00114353		2.7767	-2.94175
	599	0.00113876		2.77743	-2.94357
	600	0.00113402		2.77815	-2.94538
	601	0.00112931		2.77887	-2.94719
	602	0.00112463		2.7796	-2.94899
	603	0.00111997		2.78032	-2.95079
	604	0.00111534		2.78104	-2.95259
	605	0.00111074		2.78176	-2.95439
	606	0.00110616		2.78247	-2.95618
	607	0.00110161		2.78319	-2.95797
	608	0.00109709		2.7839	-2.95976
	609	0.00109259		2.78462	-2.96154
	610	0.00108812		2.78533	-2.96332
	611	0.00108367		2.78604	-2.9651
	612	0.00107925		2.78675	-2.96688
	613	0.00107485		2.78746	-2.96865
	614	0.00107048		2.78817	-2.97042
	615	0.00106614		2.78888	-2.97219
	616	0.00106181		2.78958	-2.97395
	617	0.00105752		2.79029	-2.97571
	618	0.00105324		2.79099	-2.97747
	619	0.00104899		2.79169	-2.97923
	620	0.00104477		2.79239	-2.98098
	621	0.00104057		2.79309	-2.98273
	622	0.00103639		2.79379	-2.98448
	623	0.00103224		2.79449	-2.98622
	624	0.00102811		2.79518	-2.98796
	625	0.001024		2.79588	-2.9897
	626	0.00101992		2.79657	-2.99144
	627	0.00101585		2.79727	-2.99317
	628	0.00101181		2.79796	-2.9949
	629	0.0010078		2.79865	-2.99663
	630	0.0010038		2.79934	-2.99835
	631	0.000999831		2.80003	-3.00007
	632	0.000995881		2.80072	-3.00179
	633	0.000991952		2.8014	-3.00351
	634	0.000988045		2.80209	-3.00522
	635	0.00098416		2.80277	-3.00693
	636	0.000980296		2.80346	-3.00864
	637	0.000976453		2.80414	-3.01035
	638	0.000972631		2.80482	-3.01205
	639	0.000968831		2.8055	-3.01375
	640	0.000965051		2.80618	-3.01545
	641	0.000961291		2.80686	-3.01715
	642	0.000957552		2.80754	-3.01884
	643	0.000953833		2.80821	-3.02053
	644	0.000950135		2.80889	-3.02221
	645	0.000946457		2.80956	-3.0239
	646	0.000942798		2.81023	-3.02558
	647	0.000939159		2.8109	-3.02726
	648	0.00093554		2.81158	-3.02894
	649	0.000931941		2.81224	-3.03061
	650	0.00092836		2.81291	-3.03228
	651	0.000924799		2.81358	-3.03395
	652	0.000921257		2.81425	-3.03562
	653	0.000917734		2.81491	-3.03728
	654	0.00091423		2.81558	-3.03894
	655	0.000910745		2.81624	-3.0406
	656	0.000907278		2.8169	-3.04226
	657	0.00090383		2.81757	-3.04391
	658	0.0009004		2.81823	-3.04556
	659	0.000896988		2.81889	-3.04721
	660	0.000893594		2.81954	-3.04886
	661	0.000890218		2.8202	-3.0505
	662	0.00088686		2.82086	-3.05214
	663	0.00088352		2.82151	-3.05378
	664	0.000880197		2.82217	-3.05542
	665	0.000876892		2.82282	-3.05705
	666	0.000873604		2.82347	-3.05869
	667	0.000870333		2.82413	-3.06031
	668	0.000867079		2.82478	-3.06194
	669	0.000863843		2.82543	-3.06357
	670	0.000860623		2.82607	-3.06519
	671	0.00085742		2.82672	-3.06681
	672	0.000854234		2.82737	-3.06842
	673	0.000851064		2.82802	-3.07004
	674	0.000847911		2.82866	-3.07165
	675	0.000844774		2.8293	-3.07326
	676	0.000841653		2.82995	-3.07487
	677	0.000838549		2.83059	-3.07647
	678	0.00083546		2.83123	-3.07807
	679	0.000832388		2.83187	-3.07967
	680	0.000829331		2.83251	-3.08127
	681	0.000826289		2.83315	-3.08287
	682	0.000823264		2.83378	-3.08446
	683	0.000820254		2.83442	-3.08605
	684	0.000817259		2.83506	-3.08764
	685	0.00081428		2.83569	-3.08923
	686	0.000811315		2.83632	-3.09081
	687	0.000808366		2.83696	-3.09239
	688	0.000805432		2.83759	-3.09397
	689	0.000802513		2.83822	-3.09555
	690	0.000799608		2.83885	-3.09712
	691	0.000796718		2.83948	-3.0987
	692	0.000793843		2.84011	-3.10027
	693	0.000790983		2.84073	-3.10183
	694	0.000788136		2.84136	-3.1034
	695	0.000785304		2.84198	-3.10496
	696	0.000782487		2.84261	-3.10652
	697	0.000779683		2.84323	-3.10808
	698	0.000776893		2.84386	-3.10964
	699	0.000774118		2.84448	-3.11119
	700	0.000771356		2.8451	-3.11275
	701	0.000768608		2.84572	-3.1143
	702	0.000765874		2.84634	-3.11584
	703	0.000763153		2.84696	-3.11739
	704	0.000760446		2.84757	-3.11893
	705	0.000757752		2.84819	-3.12047
	706	0.000755072		2.8488	-3.12201
	707	0.000752405		2.84942	-3.12355
	708	0.000749751		2.85003	-3.12508
	709	0.00074711		2.85065	-3.12662
	710	0.000744482		2.85126	-3.12815
	711	0.000741867		2.85187	-3.12967
	712	0.000739265		2.85248	-3.1312
	713	0.000736675		2.85309	-3.13272
	714	0.000734099		2.8537	-3.13425
	715	0.000731535		2.85431	-3.13577
	716	0.000728983		2.85491	-3.13728
	717	0.000726444		2.85552	-3.1388
	718	0.000723917		2.85612	-3.14031
	719	0.000721403		2.85673	-3.14182
	720	0.0007189		2.85733	-3.14333
	721	0.00071641		2.85794	-3.14484
	722	0.000713932		2.85854	-3.14634
	723	0.000711466		2.85914	-3.14785
	724	0.000709012		2.85974	-3.14935
	725	0.00070657		2.86034	-3.15085
	726	0.000704139		2.86094	-3.15234
	727	0.00070172		2.86153	-3.15384
	728	0.000699313		2.86213	-3.15533
	729	0.000696917		2.86273	-3.15682
	730	0.000694533		2.86332	-3.15831
	731	0.00069216		2.86392	-3.15979
	732	0.000689799		2.86451	-3.16128
	733	0.000687448		2.8651	-3.16276
	734	0.000685109		2.8657	-3.16424
	735	0.000682781		2.86629	-3.16572
	736	0.000680464		2.86688	-3.16719
	737	0.000678159		2.86747	-3.16867
	738	0.000675864		2.86806	-3.17014
	739	0.00067358		2.86864	-3.17161
	740	0.000671306		2.86923	-3.17308
	741	0.000669044		2.86982	-3.17455
	742	0.000666792		2.8704	-3.17601
	743	0.00066455		2.87099	-3.17747
	744	0.00066232		2.87157	-3.17893
	745	0.000660099		2.87216	-3.18039
	746	0.000657889		2.87274	-3.18185
	747	0.00065569		2.87332	-3.1833
	748	0.000653501		2.8739	-3.18475
	749	0.000651322		2.87448	-3.1862
	750	0.000649153		2.87506	-3.18765
	751	0.000646994		2.87564	-3.1891
	752	0.000644845		2.87622	-3.19054
	753	0.000642706		2.87679	-3.19199
	754	0.000640577		2.87737	-3.19343
	755	0.000638458		2.87795	-3.19487
	756	0.000636349		2.87852	-3.1963
	757	0.00063425		2.8791	-3.19774
	758	0.00063216		2.87967	-3.19917
	759	0.00063008		2.88024	-3.2006
	760	0.000628009		2.88081	-3.20203
	761	0.000625948		2.88138	-3.20346
	762	0.000623897		2.88195	-3.20489
	763	0.000621854		2.88252	-3.20631
	764	0.000619821		2.88309	-3.20773
	765	0.000617798		2.88366	-3.20915
	766	0.000615784		2.88423	-3.21057
	767	0.000613778		2.8848	-3.21199
	768	0.000611782		2.88536	-3.2134
	769	0.000609795		2.88593	-3.21482
	770	0.000607817		2.88649	-3.21623
	771	0.000605849		2.88705	-3.21764
	772	0.000603888		2.88762	-3.21904
	773	0.000601937		2.88818	-3.22045
	774	0.000599995		2.88874	-3.22185
	775	0.000598061		2.8893	-3.22325
	776	0.000596136		2.88986	-3.22465
	777	0.00059422		2.89042	-3.22605
	778	0.000592313		2.89098	-3.22745
	779	0.000590414		2.89154	-3.22884
	780	0.000588523		2.89209	-3.23024
	781	0.000586641		2.89265	-3.23163
	782	0.000584767		2.89321	-3.23302
	783	0.000582902		2.89376	-3.2344
	784	0.000581045		2.89432	-3.23579
	785	0.000579196		2.89487	-3.23717
	786	0.000577356		2.89542	-3.23856
	787	0.000575524		2.89597	-3.23994
	788	0.000573699		2.89653	-3.24132
	789	0.000571883		2.89708	-3.24269
	790	0.000570075		2.89763	-3.24407
	791	0.000568275		2.89818	-3.24544
	792	0.000566483		2.89873	-3.24681
	793	0.000564699		2.89927	-3.24818
	794	0.000562923		2.89982	-3.24955
	795	0.000561154		2.90037	-3.25092
	796	0.000559393		2.90091	-3.25228
	797	0.00055764		2.90146	-3.25365
	798	0.000555895		2.902	-3.25501
	799	0.000554157		2.90255	-3.25637
	800	0.000552427		2.90309	-3.25772
	801	0.000550705		2.90363	-3.25908
	802	0.00054899		2.90417	-3.26044
	803	0.000547282		2.90472	-3.26179
	804	0.000545582		2.90526	-3.26314
	805	0.000543889		2.9058	-3.26449
	806	0.000542204		2.90634	-3.26584
	807	0.000540525		2.90687	-3.26718
	808	0.000538855		2.90741	-3.26853
	809	0.000537191		2.90795	-3.26987
	810	0.000535534		2.90849	-3.27121
	811	0.000533885		2.90902	-3.27255
	812	0.000532243		2.90956	-3.27389
	813	0.000530608		2.91009	-3.27523
	814	0.00052898		2.91062	-3.27656
	815	0.000527359		2.91116	-3.27789
	816	0.000525744		2.91169	-3.27923
	817	0.000524137		2.91222	-3.28056
	818	0.000522537		2.91275	-3.28188
	819	0.000520943		2.91328	-3.28321
	820	0.000519356		2.91381	-3.28453
	821	0.000517776		2.91434	-3.28586
	822	0.000516203		2.91487	-3.28718
	823	0.000514636		2.9154	-3.2885
	824	0.000513076		2.91593	-3.28982
	825	0.000511523		2.91645	-3.29113
	826	0.000509976		2.91698	-3.29245
	827	0.000508436		2.91751	-3.29376
	828	0.000506902		2.91803	-3.29508
	829	0.000505375		2.91855	-3.29639
	830	0.000503854		2.91908	-3.2977
	831	0.00050234		2.9196	-3.299
	832	0.000500832		2.92012	-3.30031
	833	0.00049933		2.92065	-3.30161
	834	0.000497834		2.92117	-3.30292
	835	0.000496345		2.92169	-3.30422
	836	0.000494862		2.92221	-3.30552
	837	0.000493385		2.92273	-3.30681
	838	0.000491915		2.92324	-3.30811
	839	0.00049045		2.92376	-3.3094
	840	0.000488992		2.92428	-3.3107
	841	0.00048754		2.9248	-3.31199
	842	0.000486093		2.92531	-3.31328
	843	0.000484653		2.92583	-3.31457
	844	0.000483219		2.92634	-3.31586
	845	0.00048179		2.92686	-3.31714
	846	0.000480368		2.92737	-3.31843
	847	0.000478951		2.92788	-3.31971
	848	0.000477541		2.9284	-3.32099
	849	0.000476136		2.92891	-3.32227
	850	0.000474737		2.92942	-3.32355
	851	0.000473343		2.92993	-3.32482
	852	0.000471955		2.93044	-3.3261
	853	0.000470573		2.93095	-3.32737
	854	0.000469197		2.93146	-3.32864
	855	0.000467826		2.93197	-3.32992
	856	0.000466461		2.93247	-3.33118
	857	0.000465102		2.93298	-3.33245
	858	0.000463748		2.93349	-3.33372
	859	0.000462399		2.93399	-3.33498
	860	0.000461056		2.9345	-3.33625
	861	0.000459719		2.935	-3.33751
	862	0.000458387		2.93551	-3.33877
	863	0.00045706		2.93601	-3.34003
	864	0.000455738		2.93651	-3.34128
	865	0.000454422		2.93702	-3.34254
	866	0.000453112		2.93752	-3.34379
	867	0.000451806		2.93802	-3.34505
	868	0.000450506		2.93852	-3.3463
	869	0.000449211		2.93902	-3.34755
	870	0.000447921		2.93952	-3.3488
	871	0.000446637		2.94002	-3.35005
	872	0.000445358		2.94052	-3.35129
	873	0.000444083		2.94101	-3.35254
	874	0.000442814		2.94151	-3.35378
	875	0.00044155		2.94201	-3.35502
	876	0.000440291		2.9425	-3.35626
	877	0.000439037		2.943	-3.3575
	878	0.000437788		2.94349	-3.35874
	879	0.000436544		2.94399	-3.35997
	880	0.000435305		2.94448	-3.36121
	881	0.00043407		2.94498	-3.36244
	882	0.000432841		2.94547	-3.36367
	883	0.000431617		2.94596	-3.3649
	884	0.000430397		2.94645	-3.36613
	885	0.000429182		2.94694	-3.36736
	886	0.000427972		2.94743	-3.36858
	887	0.000426767		2.94792	-3.36981
	888	0.000425567		2.94841	-3.37103
	889	0.000424371		2.9489	-3.37225
	890	0.00042318		2.94939	-3.37348
	891	0.000421993		2.94988	-3.37469
	892	0.000420812		2.95036	-3.37591
	893	0.000419635		2.95085	-3.37713
	894	0.000418462		2.95134	-3.37834
	895	0.000417294		2.95182	-3.37956
	896	0.000416131		2.95231	-3.38077
	897	0.000414972		2.95279	-3.38198
	898	0.000413818		2.95328	-3.38319
	899	0.000412668		2.95376	-3.3844
	900	0.000411523		2.95424	-3.38561
	901	0.000410382		2.95472	-3.38681
	902	0.000409245		2.95521	-3.38802
	903	0.000408113		2.95569	-3.38922
	904	0.000406985		2.95617	-3.39042
	905	0.000405862		2.95665	-3.39162
	906	0.000404743		2.95713	-3.39282
	907	0.000403628		2.95761	-3.39402
	908	0.000402518		2.95809	-3.39521
	909	0.000401412		2.95856	-3.39641
	910	0.00040031		2.95904	-3.3976
	911	0.000399212		2.95952	-3.3988
	912	0.000398119		2.95999	-3.39999
	913	0.00039703		2.96047	-3.40118
	914	0.000395945		2.96095	-3.40237
	915	0.000394864		2.96142	-3.40355
	916	0.000393787		2.9619	-3.40474
	917	0.000392714		2.96237	-3.40592
	918	0.000391646		2.96284	-3.40711
	919	0.000390581		2.96332	-3.40829
	920	0.000389521		2.96379	-3.40947
	921	0.000388464		2.96426	-3.41065
	922	0.000387412		2.96473	-3.41183
	923	0.000386363		2.9652	-3.413
	924	0.000385319		2.96567	-3.41418
	925	0.000384278		2.96614	-3.41535
	926	0.000383242		2.96661	-3.41653
	927	0.000382209		2.96708	-3.4177
	928	0.00038118		2.96755	-3.41887
	929	0.000380155		2.96802	-3.42004
	930	0.000379134		2.96848	-3.42121
	931	0.000378117		2.96895	-3.42237
	932	0.000377103		2.96942	-3.42354
	933	0.000376094		2.96988	-3.4247
	934	0.000375088		2.97035	-3.42587
	935	0.000374086		2.97081	-3.42703
	936	0.000373087		2.97128	-3.42819
	937	0.000372093		2.97174	-3.42935
	938	0.000371102		2.9722	-3.43051
	939	0.000370114		2.97267	-3.43166
	940	0.000369131		2.97313	-3.43282
	941	0.000368151		2.97359	-3.43397
	942	0.000367175		2.97405	-3.43513
	943	0.000366202		2.97451	-3.43628
	944	0.000365233		2.97497	-3.43743
	945	0.000364268		2.97543	-3.43858
	946	0.000363306		2.97589	-3.43973
	947	0.000362347		2.97635	-3.44087
	948	0.000361393		2.97681	-3.44202
	949	0.000360441		2.97727	-3.44317
	950	0.000359493		2.97772	-3.44431
	951	0.000358549		2.97818	-3.44545
	952	0.000357608		2.97864	-3.44659
	953	0.000356671		2.97909	-3.44773
	954	0.000355737		2.97955	-3.44887
	955	0.000354807		2.98	-3.45001
	956	0.000353879		2.98046	-3.45114
	957	0.000352956		2.98091	-3.45228
	958	0.000352035		2.98137	-3.45341
	959	0.000351118		2.98182	-3.45455
	960	0.000350205		2.98227	-3.45568
	961	0.000349294		2.98272	-3.45681
	962	0.000348387		2.98318	-3.45794
	963	0.000347484		2.98363	-3.45907
	964	0.000346583		2.98408	-3.46019
	965	0.000345686		2.98453	-3.46132
	966	0.000344792		2.98498	-3.46244
	967	0.000343901		2.98543	-3.46357
	968	0.000343014		2.98588	-3.46469
	969	0.00034213		2.98632	-3.46581
	970	0.000341248		2.98677	-3.46693
	971	0.000340371		2.98722	-3.46805
	972	0.000339496		2.98767	-3.46917
	973	0.000338624		2.98811	-3.47028
	974	0.000337756		2.98856	-3.4714
	975	0.00033689		2.989	-3.47251
	976	0.000336028		2.98945	-3.47362
	977	0.000335169		2.98989	-3.47474
	978	0.000334313		2.99034	-3.47585
	979	0.00033346		2.99078	-3.47696
	980	0.00033261		2.99123	-3.47807
	981	0.000331763		2.99167	-3.47917
	982	0.000330919		2.99211	-3.48028
	983	0.000330078		2.99255	-3.48138
	984	0.00032924		2.993	-3.48249
	985	0.000328405		2.99344	-3.48359
	986	0.000327573		2.99388	-3.48469
	987	0.000326744		2.99432	-3.48579
	988	0.000325917		2.99476	-3.48689
	989	0.000325094		2.9952	-3.48799
	990	0.000324274		2.99564	-3.48909
	991	0.000323456		2.99607	-3.49018
	992	0.000322642		2.99651	-3.49128
	993	0.00032183		2.99695	-3.49237
	994	0.000321021		2.99739	-3.49347
	995	0.000320215		2.99782	-3.49456
	996	0.000319412		2.99826	-3.49565
	997	0.000318612		2.9987	-3.49674
	998	0.000317814		2.99913	-3.49783
	999	0.00031702		2.99957	-3.49891
	1000	0.000316228		3	-3.5
	1001	0.000315439		3.00043	-3.50109
	1002	0.000314652		3.00087	-3.50217
	1003	0.000313868		3.0013	-3.50325
	1004	0.000313087		3.00173	-3.50433
	1005	0.000312309		3.00217	-3.50542
	1006	0.000311534		3.0026	-3.50649
	1007	0.000310761		3.00303	-3.50757
	1008	0.000309991		3.00346	-3.50865
	1009	0.000309223		3.00389	-3.50973
	1010	0.000308458		3.00432	-3.5108
	1011	0.000307696		3.00475	-3.51188
	1012	0.000306937		3.00518	-3.51295
	1013	0.00030618		3.00561	-3.51402
	1014	0.000305425		3.00604	-3.51509
	1015	0.000304674		3.00647	-3.51617
	1016	0.000303925		3.00689	-3.51723
	1017	0.000303178		3.00732	-3.5183
	1018	0.000302434		3.00775	-3.51937
	1019	0.000301693		3.00817	-3.52044
	1020	0.000300954		3.0086	-3.5215
	1021	0.000300217		3.00903	-3.52256
	1022	0.000299483		3.00945	-3.52363
	1023	0.000298752		3.00988	-3.52469
	1024	0.000298023		3.0103	-3.52575
	1025	0.000297297		3.01072	-3.52681
	1026	0.000296573		3.01115	-3.52787
	1027	0.000295852		3.01157	-3.52893
	1028	0.000295133		3.01199	-3.52998
	1029	0.000294416		3.01242	-3.53104
	1030	0.000293702		3.01284	-3.53209
	1031	0.00029299		3.01326	-3.53315
	1032	0.000292281		3.01368	-3.5342
	1033	0.000291574		3.0141	-3.53525
	1034	0.00029087		3.01452	-3.5363
	1035	0.000290168		3.01494	-3.53735
	1036	0.000289468		3.01536	-3.5384
	1037	0.000288771		3.01578	-3.53945
	1038	0.000288076		3.0162	-3.54049
	1039	0.000287383		3.01662	-3.54154
	1040	0.000286693		3.01703	-3.54258
	1041	0.000286005		3.01745	-3.54363
	1042	0.000285319		3.01787	-3.54467
	1043	0.000284636		3.01828	-3.54571
	1044	0.000283954		3.0187	-3.54675
	1045	0.000283276		3.01912	-3.54779
	1046	0.000282599		3.01953	-3.54883
	1047	0.000281925		3.01995	-3.54987
	1048	0.000281253		3.02036	-3.5509
	1049	0.000280583		3.02078	-3.55194
	1050	0.000279915		3.02119	-3.55297
	1051	0.00027925		3.0216	-3.55401
	1052	0.000278587		3.02202	-3.55504
	1053	0.000277926		3.02243	-3.55607
	1054	0.000277267		3.02284	-3.5571
	1055	0.000276611		3.02325	-3.55813
	1056	0.000275956		3.02366	-3.55916
	1057	0.000275304		3.02407	-3.56019
	1058	0.000274654		3.02449	-3.56121
	1059	0.000274006		3.0249	-3.56224
	1060	0.00027336		3.02531	-3.56326
	1061	0.000272717		3.02572	-3.56429
	1062	0.000272075		3.02612	-3.56531
	1063	0.000271436		3.02653	-3.56633
	1064	0.000270798		3.02694	-3.56735
	1065	0.000270163		3.02735	-3.56837
	1066	0.00026953		3.02776	-3.56939
	1067	0.000268899		3.02816	-3.57041
	1068	0.00026827		3.02857	-3.57143
	1069	0.000267643		3.02898	-3.57244
	1070	0.000267018		3.02938	-3.57346
	1071	0.000266395		3.02979	-3.57447
	1072	0.000265774		3.03019	-3.57549
	1073	0.000265156		3.0306	-3.5765
	1074	0.000264539		3.031	-3.57751
	1075	0.000263924		3.03141	-3.57852
	1076	0.000263311		3.03181	-3.57953
	1077	0.0002627		3.03222	-3.58054
	1078	0.000262092		3.03262	-3.58155
	1079	0.000261485		3.03302	-3.58255
	1080	0.00026088		3.03342	-3.58356
	1081	0.000260277		3.03383	-3.58456
	1082	0.000259676		3.03423	-3.58557
	1083	0.000259077		3.03463	-3.58657
	1084	0.00025848		3.03503	-3.58757
	1085	0.000257885		3.03543	-3.58857
	1086	0.000257291		3.03583	-3.58957
	1087	0.0002567		3.03623	-3.59057
	1088	0.000256111		3.03663	-3.59157
	1089	0.000255523		3.03703	-3.59257
	1090	0.000254938		3.03743	-3.59357
	1091	0.000254354		3.03782	-3.59456
	1092	0.000253772		3.03822	-3.59556
	1093	0.000253192		3.03862	-3.59655
	1094	0.000252614		3.03902	-3.59754
	1095	0.000252037		3.03941	-3.59854
	1096	0.000251463		3.03981	-3.59953
	1097	0.00025089		3.04021	-3.60052
	1098	0.000250319		3.0406	-3.60151
	1099	0.00024975		3.041	-3.60249
	1100	0.000249183		3.04139	-3.60348
	1101	0.000248618		3.04179	-3.60447
	1102	0.000248054		3.04218	-3.60545
	1103	0.000247492		3.04258	-3.60644
	1104	0.000246932		3.04297	-3.60742
	1105	0.000246374		3.04336	-3.60841
	1106	0.000245817		3.04376	-3.60939
	1107	0.000245262		3.04415	-3.61037
	1108	0.000244709		3.04454	-3.61135
	1109	0.000244158		3.04493	-3.61233
	1110	0.000243609		3.04532	-3.61331
	1111	0.000243061		3.04571	-3.61429
	1112	0.000242515		3.0461	-3.61526
	1113	0.00024197		3.0465	-3.61624
	1114	0.000241428		3.04689	-3.61721
	1115	0.000240887		3.04727	-3.61819
	1116	0.000240347		3.04766	-3.61916
	1117	0.00023981		3.04805	-3.62013
	1118	0.000239274		3.04844	-3.6211
	1119	0.00023874		3.04883	-3.62208
	1120	0.000238207		3.04922	-3.62305
	1121	0.000237676		3.04961	-3.62401
	1122	0.000237147		3.04999	-3.62498
	1123	0.00023662		3.05038	-3.62595
	1124	0.000236094		3.05077	-3.62692
	1125	0.000235569		3.05115	-3.62788
	1126	0.000235047		3.05154	-3.62885
	1127	0.000234526		3.05192	-3.62981
	1128	0.000234006		3.05231	-3.63077
	1129	0.000233488		3.05269	-3.63173
	1130	0.000232972		3.05308	-3.6327
	1131	0.000232457		3.05346	-3.63366
	1132	0.000231944		3.05385	-3.63462
	1133	0.000231433		3.05423	-3.63557
	1134	0.000230923		3.05461	-3.63653
	1135	0.000230415		3.055	-3.63749
	1136	0.000229908		3.05538	-3.63845
	1137	0.000229403		3.05576	-3.6394
	1138	0.000228899		3.05614	-3.64036
	1139	0.000228397		3.05652	-3.64131
	1140	0.000227897		3.0569	-3.64226
	1141	0.000227398		3.05729	-3.64321
	1142	0.0002269		3.05767	-3.64417
	1143	0.000226404		3.05805	-3.64512
	1144	0.00022591		3.05843	-3.64607
	1145	0.000225417		3.05881	-3.64701
	1146	0.000224925		3.05918	-3.64796
	1147	0.000224435		3.05956	-3.64891
	1148	0.000223947		3.05994	-3.64985
	1149	0.00022346		3.06032	-3.6508
	1150	0.000222975		3.0607	-3.65174
	1151	0.000222491		3.06108	-3.65269
	1152	0.000222008		3.06145	-3.65363
	1153	0.000221527		3.06183	-3.65457
	1154	0.000221047		3.06221	-3.65551
	1155	0.000220569		3.06258	-3.65645
	1156	0.000220093		3.06296	-3.65739
	1157	0.000219617		3.06333	-3.65833
	1158	0.000219144		3.06371	-3.65927
	1159	0.000218671		3.06408	-3.66021
	1160	0.0002182		3.06446	-3.66114
	1161	0.000217731		3.06483	-3.66208
	1162	0.000217262		3.06521	-3.66302
	1163	0.000216796		3.06558	-3.66395
	1164	0.00021633		3.06595	-3.66488
	1165	0.000215866		3.06633	-3.66581
	1166	0.000215404		3.0667	-3.66675
	1167	0.000214943		3.06707	-3.66768
	1168	0.000214483		3.06744	-3.66861
	1169	0.000214025		3.06781	-3.66954
	1170	0.000213568		3.06819	-3.67046
	1171	0.000213112		3.06856	-3.67139
	1172	0.000212658		3.06893	-3.67232
	1173	0.000212205		3.0693	-3.67325
	1174	0.000211753		3.06967	-3.67417
	1175	0.000211303		3.07004	-3.67509
	1176	0.000210854		3.07041	-3.67602
	1177	0.000210406		3.07078	-3.67694
	1178	0.00020996		3.07115	-3.67786
	1179	0.000209515		3.07151	-3.67878
	1180	0.000209072		3.07188	-3.67971
	1181	0.000208629		3.07225	-3.68062
	1182	0.000208188		3.07262	-3.68154
	1183	0.000207749		3.07298	-3.68246
	1184	0.00020731		3.07335	-3.68338
	1185	0.000206873		3.07372	-3.6843
	1186	0.000206437		3.07408	-3.68521
	1187	0.000206003		3.07445	-3.68613
	1188	0.00020557		3.07482	-3.68704
	1189	0.000205138		3.07518	-3.68795
	1190	0.000204707		3.07555	-3.68887
	1191	0.000204278		3.07591	-3.68978
	1192	0.000203849		3.07628	-3.69069
	1193	0.000203422		3.07664	-3.6916
	1194	0.000202997		3.077	-3.69251
	1195	0.000202572		3.07737	-3.69342
	1196	0.000202149		3.07773	-3.69433
	1197	0.000201727		3.07809	-3.69524
	1198	0.000201307		3.07846	-3.69614
	1199	0.000200887		3.07882	-3.69705
	1200	0.000200469		3.07918	-3.69795
	1201	0.000200052		3.07954	-3.69886
	1202	0.000199636		3.0799	-3.69976
	1203	0.000199221		3.08027	-3.70066
	1204	0.000198808		3.08063	-3.70157
	1205	0.000198396		3.08099	-3.70247
	1206	0.000197985		3.08135	-3.70337
	1207	0.000197575		3.08171	-3.70427
	1208	0.000197166		3.08207	-3.70517
	1209	0.000196759		3.08243	-3.70607
	1210	0.000196353		3.08279	-3.70696
	1211	0.000195947		3.08314	-3.70786
	1212	0.000195544		3.0835	-3.70876
	1213	0.000195141		3.08386	-3.70965
	1214	0.000194739		3.08422	-3.71055
	1215	0.000194339		3.08458	-3.71144
	1216	0.000193939		3.08493	-3.71233
	1217	0.000193541		3.08529	-3.71323
	1218	0.000193144		3.08565	-3.71412
	1219	0.000192748		3.086	-3.71501
	1220	0.000192354		3.08636	-3.7159
	1221	0.00019196		3.08672	-3.71679
	1222	0.000191568		3.08707	-3.71768
	1223	0.000191176		3.08743	-3.71857
	1224	0.000190786		3.08778	-3.71945
	1225	0.000190397		3.08814	-3.72034
	1226	0.000190009		3.08849	-3.72123
	1227	0.000189622		3.08884	-3.72211
	1228	0.000189236		3.0892	-3.723
	1229	0.000188851		3.08955	-3.72388
	1230	0.000188468		3.08991	-3.72476
	1231	0.000188085		3.09026	-3.72565
	1232	0.000187704		3.09061	-3.72653
	1233	0.000187324		3.09096	-3.72741
	1234	0.000186944		3.09132	-3.72829
	1235	0.000186566		3.09167	-3.72917
	1236	0.000186189		3.09202	-3.73005
	1237	0.000185813		3.09237	-3.73092
	1238	0.000185438		3.09272	-3.7318
	1239	0.000185064		3.09307	-3.73268
	1240	0.000184691		3.09342	-3.73355
	1241	0.000184319		3.09377	-3.73443
	1242	0.000183948		3.09412	-3.7353
	1243	0.000183579		3.09447	-3.73618
	1244	0.00018321		3.09482	-3.73705
	1245	0.000182842		3.09517	-3.73792
	1246	0.000182476		3.09552	-3.7388
	1247	0.00018211		3.09587	-3.73967
	1248	0.000181745		3.09621	-3.74054
	1249	0.000181382		3.09656	-3.74141
	1250	0.000181019		3.09691	-3.74228
	1251	0.000180658		3.09726	-3.74314
	1252	0.000180297		3.0976	-3.74401
	1253	0.000179938		3.09795	-3.74488
	1254	0.000179579		3.0983	-3.74574
	1255	0.000179222		3.09864	-3.74661
	1256	0.000178865		3.09899	-3.74747
	1257	0.00017851		3.09934	-3.74834
	1258	0.000178155		3.09968	-3.7492
	1259	0.000177802		3.10003	-3.75006
	1260	0.000177449		3.10037	-3.75093
	1261	0.000177097		3.10072	-3.75179
	1262	0.000176747		3.10106	-3.75265
	1263	0.000176397		3.1014	-3.75351
	1264	0.000176048		3.10175	-3.75437
	1265	0.000175701		3.10209	-3.75523
	1266	0.000175354		3.10243	-3.75608
	1267	0.000175008		3.10278	-3.75694
	1268	0.000174663		3.10312	-3.7578
	1269	0.000174319		3.10346	-3.75865
	1270	0.000173977		3.1038	-3.75951
	1271	0.000173635		3.10415	-3.76036
	1272	0.000173293		3.10449	-3.76122
	1273	0.000172953		3.10483	-3.76207
	1274	0.000172614		3.10517	-3.76292
	1275	0.000172276		3.10551	-3.76378
	1276	0.000171939		3.10585	-3.76463
	1277	0.000171602		3.10619	-3.76548
	1278	0.000171267		3.10653	-3.76633
	1279	0.000170932		3.10687	-3.76718
	1280	0.000170598		3.10721	-3.76802
	1281	0.000170266		3.10755	-3.76887
	1282	0.000169934		3.10789	-3.76972
	1283	0.000169603		3.10823	-3.77057
	1284	0.000169273		3.10857	-3.77141
	1285	0.000168944		3.1089	-3.77226
	1286	0.000168616		3.10924	-3.7731
	1287	0.000168288		3.10958	-3.77395
	1288	0.000167962		3.10992	-3.77479
	1289	0.000167636		3.11025	-3.77563
	1290	0.000167311		3.11059	-3.77647
	1291	0.000166988		3.11093	-3.77732
	1292	0.000166665		3.11126	-3.77816
	1293	0.000166343		3.1116	-3.779
	1294	0.000166021		3.11193	-3.77984
	1295	0.000165701		3.11227	-3.78067
	1296	0.000165382		3.11261	-3.78151
	1297	0.000165063		3.11294	-3.78235
	1298	0.000164745		3.11327	-3.78319
	1299	0.000164429		3.11361	-3.78402
	1300	0.000164112		3.11394	-3.78486
	1301	0.000163797		3.11428	-3.78569
	1302	0.000163483		3.11461	-3.78653
	1303	0.000163169		3.11494	-3.78736
	1304	0.000162857		3.11528	-3.78819
	1305	0.000162545		3.11561	-3.78903
	1306	0.000162234		3.11594	-3.78986
	1307	0.000161924		3.11628	-3.79069
	1308	0.000161615		3.11661	-3.79152
	1309	0.000161306		3.11694	-3.79235
	1310	0.000160998		3.11727	-3.79318
	1311	0.000160692		3.1176	-3.79401
	1312	0.000160386		3.11793	-3.79483
	1313	0.00016008		3.11826	-3.79566
	1314	0.000159776		3.1186	-3.79649
	1315	0.000159472		3.11893	-3.79731
	1316	0.00015917		3.11926	-3.79814
	1317	0.000158868		3.11959	-3.79896
	1318	0.000158567		3.11992	-3.79979
	1319	0.000158266		3.12024	-3.80061
	1320	0.000157967		3.12057	-3.80143
	1321	0.000157668		3.1209	-3.80226
	1322	0.00015737		3.12123	-3.80308
	1323	0.000157073		3.12156	-3.8039
	1324	0.000156776		3.12189	-3.80472
	1325	0.000156481		3.12222	-3.80554
	1326	0.000156186		3.12254	-3.80636
	1327	0.000155892		3.12287	-3.80718
	1328	0.000155598		3.1232	-3.808
	1329	0.000155306		3.12352	-3.80881
	1330	0.000155014		3.12385	-3.80963
	1331	0.000154723		3.12418	-3.81045
	1332	0.000154433		3.1245	-3.81126
	1333	0.000154143		3.12483	-3.81208
	1334	0.000153855		3.12516	-3.81289
	1335	0.000153567		3.12548	-3.8137
	1336	0.000153279		3.12581	-3.81452
	1337	0.000152993		3.12613	-3.81533
	1338	0.000152707		3.12646	-3.81614
	1339	0.000152422		3.12678	-3.81695
	1340	0.000152138		3.1271	-3.81776
	1341	0.000151855		3.12743	-3.81857
	1342	0.000151572		3.12775	-3.81938
	1343	0.00015129		3.12808	-3.82019
	1344	0.000151009		3.1284	-3.821
	1345	0.000150728		3.12872	-3.82181
	1346	0.000150448		3.12905	-3.82261
	1347	0.000150169		3.12937	-3.82342
	1348	0.000149891		3.12969	-3.82422
	1349	0.000149613		3.13001	-3.82503
	1350	0.000149336		3.13033	-3.82583
	1351	0.00014906		3.13066	-3.82664
	1352	0.000148785		3.13098	-3.82744
	1353	0.00014851		3.1313	-3.82824
	1354	0.000148236		3.13162	-3.82905
	1355	0.000147963		3.13194	-3.82985
	1356	0.00014769		3.13226	-3.83065
	1357	0.000147418		3.13258	-3.83145
	1358	0.000147147		3.1329	-3.83225
	1359	0.000146876		3.13322	-3.83305
	1360	0.000146606		3.13354	-3.83385
	1361	0.000146337		3.13386	-3.83465
	1362	0.000146069		3.13418	-3.83544
	1363	0.000145801		3.1345	-3.83624
	1364	0.000145534		3.13481	-3.83704
	1365	0.000145267		3.13513	-3.83783
	1366	0.000145002		3.13545	-3.83863
	1367	0.000144737		3.13577	-3.83942
	1368	0.000144472		3.13609	-3.84022
	1369	0.000144209		3.1364	-3.84101
	1370	0.000143946		3.13672	-3.8418
	1371	0.000143683		3.13704	-3.84259
	1372	0.000143422		3.13735	-3.84339
	1373	0.000143161		3.13767	-3.84418
	1374	0.0001429		3.13799	-3.84497
	1375	0.000142641		3.1383	-3.84576
	1376	0.000142382		3.13862	-3.84655
	1377	0.000142123		3.13893	-3.84733
	1378	0.000141866		3.13925	-3.84812
	1379	0.000141609		3.13956	-3.84891
	1380	0.000141352		3.13988	-3.8497
	1381	0.000141096		3.14019	-3.85048
	1382	0.000140841		3.14051	-3.85127
	1383	0.000140587		3.14082	-3.85206
	1384	0.000140333		3.14114	-3.85284
	1385	0.00014008		3.14145	-3.85362
	1386	0.000139827		3.14176	-3.85441
	1387	0.000139575		3.14208	-3.85519
	1388	0.000139324		3.14239	-3.85597
	1389	0.000139074		3.1427	-3.85676
	1390	0.000138824		3.14301	-3.85754
	1391	0.000138574		3.14333	-3.85832
	1392	0.000138325		3.14364	-3.8591
	1393	0.000138077		3.14395	-3.85988
	1394	0.00013783		3.14426	-3.86066
	1395	0.000137583		3.14457	-3.86144
	1396	0.000137337		3.14489	-3.86221
	1397	0.000137091		3.1452	-3.86299
	1398	0.000136846		3.14551	-3.86377
	1399	0.000136602		3.14582	-3.86454
	1400	0.000136358		3.14613	-3.86532
	1401	0.000136115		3.14644	-3.8661
	1402	0.000135872		3.14675	-3.86687
	1403	0.00013563		3.14706	-3.86764
	1404	0.000135389		3.14737	-3.86842
	1405	0.000135148		3.14768	-3.86919
	1406	0.000134908		3.14799	-3.86996
	1407	0.000134668		3.14829	-3.87074
	1408	0.000134429		3.1486	-3.87151
	1409	0.000134191		3.14891	-3.87228
	1410	0.000133953		3.14922	-3.87305
	1411	0.000133716		3.14953	-3.87382
	1412	0.000133479		3.14983	-3.87459
	1413	0.000133243		3.15014	-3.87536
	1414	0.000133008		3.15045	-3.87612
	1415	0.000132773		3.15076	-3.87689
	1416	0.000132538		3.15106	-3.87766
	1417	0.000132305		3.15137	-3.87842
	1418	0.000132072		3.15168	-3.87919
	1419	0.000131839		3.15198	-3.87996
	1420	0.000131607		3.15229	-3.88072
	1421	0.000131376		3.15259	-3.88149
	1422	0.000131145		3.1529	-3.88225
	1423	0.000130914		3.1532	-3.88301
	1424	0.000130685		3.15351	-3.88377
	1425	0.000130456		3.15381	-3.88454
	1426	0.000130227		3.15412	-3.8853
	1427	0.000129999		3.15442	-3.88606
	1428	0.000129772		3.15473	-3.88682
	1429	0.000129545		3.15503	-3.88758
	1430	0.000129318		3.15534	-3.88834
	1431	0.000129092		3.15564	-3.8891
	1432	0.000128867		3.15594	-3.88986
	1433	0.000128643		3.15625	-3.89062
	1434	0.000128418		3.15655	-3.89137
	1435	0.000128195		3.15685	-3.89213
	1436	0.000127972		3.15715	-3.89289
	1437	0.000127749		3.15746	-3.89364
	1438	0.000127527		3.15776	-3.8944
	1439	0.000127306		3.15806	-3.89515
	1440	0.000127085		3.15836	-3.89591
	1441	0.000126864		3.15866	-3.89666
	1442	0.000126645		3.15897	-3.89741
	1443	0.000126425		3.15927	-3.89817
	1444	0.000126207		3.15957	-3.89892
	1445	0.000125988		3.15987	-3.89967
	1446	0.000125771		3.16017	-3.90042
	1447	0.000125553		3.16047	-3.90117
	1448	0.000125337		3.16077	-3.90192
	1449	0.000125121		3.16107	-3.90267
	1450	0.000124905		3.16137	-3.90342
	1451	0.00012469		3.16167	-3.90417
	1452	0.000124475		3.16197	-3.90492
	1453	0.000124261		3.16227	-3.90566
	1454	0.000124048		3.16256	-3.90641
	1455	0.000123835		3.16286	-3.90716
	1456	0.000123622		3.16316	-3.9079
	1457	0.00012341		3.16346	-3.90865
	1458	0.000123199		3.16376	-3.90939
	1459	0.000122988		3.16406	-3.91014
	1460	0.000122777		3.16435	-3.91088
	1461	0.000122567		3.16465	-3.91163
	1462	0.000122358		3.16495	-3.91237
	1463	0.000122149		3.16524	-3.91311
	1464	0.00012194		3.16554	-3.91385
	1465	0.000121732		3.16584	-3.91459
	1466	0.000121525		3.16613	-3.91533
	1467	0.000121318		3.16643	-3.91608
	1468	0.000121111		3.16673	-3.91682
	1469	0.000120905		3.16702	-3.91755
	1470	0.0001207		3.16732	-3.91829
	1471	0.000120495		3.16761	-3.91903
	1472	0.00012029		3.16791	-3.91977
	1473	0.000120086		3.1682	-3.92051
	1474	0.000119883		3.1685	-3.92124
	1475	0.00011968		3.16879	-3.92198
	1476	0.000119477		3.16909	-3.92272
	1477	0.000119275		3.16938	-3.92345
	1478	0.000119073		3.16967	-3.92419
	1479	0.000118872		3.16997	-3.92492
	1480	0.000118671		3.17026	-3.92565
	1481	0.000118471		3.17056	-3.92639
	1482	0.000118271		3.17085	-3.92712
	1483	0.000118072		3.17114	-3.92785
	1484	0.000117873		3.17143	-3.92858
	1485	0.000117675		3.17173	-3.92932
	1486	0.000117477		3.17202	-3.93005
	1487	0.00011728		3.17231	-3.93078
	1488	0.000117083		3.1726	-3.93151
	1489	0.000116886		3.17289	-3.93224
	1490	0.00011669		3.17319	-3.93297
	1491	0.000116495		3.17348	-3.93369
	1492	0.0001163		3.17377	-3.93442
	1493	0.000116105		3.17406	-3.93515
	1494	0.000115911		3.17435	-3.93588
	1495	0.000115717		3.17464	-3.9366
	1496	0.000115524		3.17493	-3.93733
	1497	0.000115331		3.17522	-3.93805
	1498	0.000115138		3.17551	-3.93878
	1499	0.000114947		3.1758	-3.9395
	1500	0.000114755		3.17609	-3.94023
	1501	0.000114564		3.17638	-3.94095
	1502	0.000114373		3.17667	-3.94167
	1503	0.000114183		3.17696	-3.9424
	1504	0.000113994		3.17725	-3.94312
	1505	0.000113804		3.17754	-3.94384
	1506	0.000113615		3.17782	-3.94456
	1507	0.000113427		3.17811	-3.94528
	1508	0.000113239		3.1784	-3.946
	1509	0.000113052		3.17869	-3.94672
	1510	0.000112865		3.17898	-3.94744
	1511	0.000112678		3.17926	-3.94816
	1512	0.000112492		3.17955	-3.94888
	1513	0.000112306		3.17984	-3.9496
	1514	0.000112121		3.18013	-3.95031
	1515	0.000111936		3.18041	-3.95103
	1516	0.000111751		3.1807	-3.95175
	1517	0.000111567		3.18099	-3.95246
	1518	0.000111383		3.18127	-3.95318
	1519	0.0001112		3.18156	-3.95389
	1520	0.000111017		3.18184	-3.95461
	1521	0.000110835		3.18213	-3.95532
	1522	0.000110653		3.18241	-3.95604
	1523	0.000110471		3.1827	-3.95675
	1524	0.00011029		3.18298	-3.95746
	1525	0.00011011		3.18327	-3.95817
	1526	0.000109929		3.18355	-3.95889
	1527	0.000109749		3.18384	-3.9596
	1528	0.00010957		3.18412	-3.96031
	1529	0.000109391		3.18441	-3.96102
	1530	0.000109212		3.18469	-3.96173
	1531	0.000109034		3.18498	-3.96244
	1532	0.000108856		3.18526	-3.96315
	1533	0.000108679		3.18554	-3.96386
	1534	0.000108502		3.18583	-3.96456
	1535	0.000108325		3.18611	-3.96527
	1536	0.000108149		3.18639	-3.96598
	1537	0.000107973		3.18667	-3.96668
	1538	0.000107798		3.18696	-3.96739
	1539	0.000107623		3.18724	-3.9681
	1540	0.000107448		3.18752	-3.9688
	1541	0.000107274		3.1878	-3.96951
	1542	0.0001071		3.18808	-3.97021
	1543	0.000106926		3.18837	-3.97091
	1544	0.000106753		3.18865	-3.97162
	1545	0.000106581		3.18893	-3.97232
	1546	0.000106408		3.18921	-3.97302
	1547	0.000106237		3.18949	-3.97373
	1548	0.000106065		3.18977	-3.97443
	1549	0.000105894		3.19005	-3.97513
	1550	0.000105723		3.19033	-3.97583
	1551	0.000105553		3.19061	-3.97653
	1552	0.000105383		3.19089	-3.97723
	1553	0.000105213		3.19117	-3.97793
	1554	0.000105044		3.19145	-3.97863
	1555	0.000104875		3.19173	-3.97933
	1556	0.000104707		3.19201	-3.98002
	1557	0.000104539		3.19229	-3.98072
	1558	0.000104371		3.19257	-3.98142
	1559	0.000104204		3.19285	-3.98212
	1560	0.000104037		3.19312	-3.98281
	1561	0.000103871		3.1934	-3.98351
	1562	0.000103704		3.19368	-3.9842
	1563	0.000103539		3.19396	-3.9849
	1564	0.000103373		3.19424	-3.98559
	1565	0.000103208		3.19451	-3.98629
	1566	0.000103044		3.19479	-3.98698
	1567	0.000102879		3.19507	-3.98767
	1568	0.000102715		3.19535	-3.98837
	1569	0.000102552		3.19562	-3.98906
	1570	0.000102388		3.1959	-3.98975
	1571	0.000102226		3.19618	-3.99044
	1572	0.000102063		3.19645	-3.99113
	1573	0.000101901		3.19673	-3.99182
	1574	0.000101739		3.197	-3.99251
	1575	0.000101578		3.19728	-3.9932
	1576	0.000101417		3.19756	-3.99389
	1577	0.000101256		3.19783	-3.99458
	1578	0.000101096		3.19811	-3.99527
	1579	0.000100936		3.19838	-3.99596
	1580	0.000100776		3.19866	-3.99664
	1581	0.000100617		3.19893	-3.99733
	1582	0.000100458		3.19921	-3.99802
	1583	0.000100299		3.19948	-3.9987
	1584	0.000100141		3.19976	-3.99939
	1585	9.99832e-05		3.20003	-4.00007
	1586	9.98256e-05		3.2003	-4.00076
	1587	9.96684e-05		3.20058	-4.00144
	1588	9.95116e-05		3.20085	-4.00213
	1589	9.93551e-05		3.20112	-4.00281
	1590	9.9199e-05		3.2014	-4.00349
	1591	9.90432e-05		3.20167	-4.00418
	1592	9.88877e-05		3.20194	-4.00486
	1593	9.87326e-05		3.20222	-4.00554
	1594	9.85778e-05		3.20249	-4.00622
	1595	9.84234e-05		3.20276	-4.0069
	1596	9.82693e-05		3.20303	-4.00758
	1597	9.81155e-05		3.2033	-4.00826
	1598	9.79621e-05		3.20358	-4.00894
	1599	9.7809e-05		3.20385	-4.00962
	1600	9.76563e-05		3.20412	-4.0103
	1601	9.75038e-05		3.20439	-4.01098
	1602	9.73517e-05		3.20466	-4.01166
	1603	9.72e-05		3.20493	-4.01233
	1604	9.70486e-05		3.2052	-4.01301
	1605	9.68975e-05		3.20548	-4.01369
	1606	9.67467e-05		3.20575	-4.01436
	1607	9.65963e-05		3.20602	-4.01504
	1608	9.64461e-05		3.20629	-4.01572
	1609	9.62964e-05		3.20656	-4.01639
	1610	9.61469e-05		3.20683	-4.01706
	1611	9.59978e-05		3.2071	-4.01774
	1612	9.5849e-05		3.20737	-4.01841
	1613	9.57005e-05		3.20763	-4.01909
	1614	9.55523e-05		3.2079	-4.01976
	1615	9.54045e-05		3.20817	-4.02043
	1616	9.52569e-05		3.20844	-4.0211
	1617	9.51097e-05		3.20871	-4.02178
	1618	9.49628e-05		3.20898	-4.02245
	1619	9.48163e-05		3.20925	-4.02312
	1620	9.467e-05		3.20952	-4.02379
	1621	9.45241e-05		3.20978	-4.02446
	1622	9.43785e-05		3.21005	-4.02513
	1623	9.42331e-05		3.21032	-4.0258
	1624	9.40882e-05		3.21059	-4.02647
	1625	9.39435e-05		3.21085	-4.02713
	1626	9.37991e-05		3.21112	-4.0278
	1627	9.3655e-05		3.21139	-4.02847
	1628	9.35113e-05		3.21165	-4.02914
	1629	9.33678e-05		3.21192	-4.0298
	1630	9.32247e-05		3.21219	-4.03047
	1631	9.30819e-05		3.21245	-4.03113
	1632	9.29393e-05		3.21272	-4.0318
	1633	9.27971e-05		3.21299	-4.03247
	1634	9.26552e-05		3.21325	-4.03313
	1635	9.25136e-05		3.21352	-4.03379
	1636	9.23723e-05		3.21378	-4.03446
	1637	9.22313e-05		3.21405	-4.03512
	1638	9.20906e-05		3.21431	-4.03578
	1639	9.19502e-05		3.21458	-4.03645
	1640	9.18101e-05		3.21484	-4.03711
	1641	9.16703e-05		3.21511	-4.03777
	1642	9.15308e-05		3.21537	-4.03843
	1643	9.13916e-05		3.21564	-4.03909
	1644	9.12526e-05		3.2159	-4.03975
	1645	9.1114e-05		3.21617	-4.04041
	1646	9.09757e-05		3.21643	-4.04107
	1647	9.08377e-05		3.21669	-4.04173
	1648	9.06999e-05		3.21696	-4.04239
	1649	9.05625e-05		3.21722	-4.04305
	1650	9.04253e-05		3.21748	-4.04371
	1651	9.02885e-05		3.21775	-4.04437
	1652	9.01519e-05		3.21801	-4.04503
	1653	9.00156e-05		3.21827	-4.04568
	1654	8.98796e-05		3.21854	-4.04634
	1655	8.97439e-05		3.2188	-4.04699
	1656	8.96085e-05		3.21906	-4.04765
	1657	8.94734e-05		3.21932	-4.04831
	1658	8.93385e-05		3.21958	-4.04896
	1659	8.92039e-05		3.21985	-4.04962
	1660	8.90697e-05		3.22011	-4.05027
	1661	8.89357e-05		3.22037	-4.05092
	1662	8.88019e-05		3.22063	-4.05158
	1663	8.86685e-05		3.22089	-4.05223
	1664	8.85353e-05		3.22115	-4.05288
	1665	8.84025e-05		3.22141	-4.05354
	1666	8.82699e-05		3.22167	-4.05419
	1667	8.81376e-05		3.22194	-4.05484
	1668	8.80055e-05		3.2222	-4.05549
	1669	8.78737e-05		3.22246	-4.05614
	1670	8.77423e-05		3.22272	-4.05679
	1671	8.7611e-05		3.22298	-4.05744
	1672	8.74801e-05		3.22324	-4.05809
	1673	8.73494e-05		3.2235	-4.05874
	1674	8.72191e-05		3.22376	-4.05939
	1675	8.70889e-05		3.22401	-4.06004
	1676	8.69591e-05		3.22427	-4.06069
	1677	8.68295e-05		3.22453	-4.06133
	1678	8.67002e-05		3.22479	-4.06198
	1679	8.65712e-05		3.22505	-4.06263
	1680	8.64424e-05		3.22531	-4.06327
	1681	8.63139e-05		3.22557	-4.06392
	1682	8.61857e-05		3.22583	-4.06456
	1683	8.60577e-05		3.22608	-4.06521
	1684	8.593e-05		3.22634	-4.06586
	1685	8.58026e-05		3.2266	-4.0665
	1686	8.56754e-05		3.22686	-4.06714
	1687	8.55485e-05		3.22712	-4.06779
	1688	8.54218e-05		3.22737	-4.06843
	1689	8.52955e-05		3.22763	-4.06907
	1690	8.51693e-05		3.22789	-4.06972
	1691	8.50435e-05		3.22814	-4.07036
	1692	8.49179e-05		3.2284	-4.071
	1693	8.47925e-05		3.22866	-4.07164
	1694	8.46675e-05		3.22891	-4.07228
	1695	8.45426e-05		3.22917	-4.07292
	1696	8.44181e-05		3.22943	-4.07356
	1697	8.42938e-05		3.22968	-4.0742
	1698	8.41697e-05		3.22994	-4.07484
	1699	8.40459e-05		3.23019	-4.07548
	1700	8.39224e-05		3.23045	-4.07612
	1701	8.37991e-05		3.2307	-4.07676
	1702	8.3676e-05		3.23096	-4.0774
	1703	8.35533e-05		3.23121	-4.07804
	1704	8.34307e-05		3.23147	-4.07867
	1705	8.33084e-05		3.23172	-4.07931
	1706	8.31864e-05		3.23198	-4.07995
	1707	8.30646e-05		3.23223	-4.08058
	1708	8.29431e-05		3.23249	-4.08122
	1709	8.28218e-05		3.23274	-4.08186
	1710	8.27008e-05		3.233	-4.08249
	1711	8.258e-05		3.23325	-4.08313
	1712	8.24595e-05		3.2335	-4.08376
	1713	8.23392e-05		3.23376	-4.08439
	1714	8.22191e-05		3.23401	-4.08503
	1715	8.20993e-05		3.23426	-4.08566
	1716	8.19798e-05		3.23452	-4.08629
	1717	8.18605e-05		3.23477	-4.08693
	1718	8.17414e-05		3.23502	-4.08756
	1719	8.16226e-05		3.23528	-4.08819
	1720	8.1504e-05		3.23553	-4.08882
	1721	8.13856e-05		3.23578	-4.08945
	1722	8.12675e-05		3.23603	-4.09008
	1723	8.11497e-05		3.23629	-4.09071
	1724	8.10321e-05		3.23654	-4.09134
	1725	8.09147e-05		3.23679	-4.09197
	1726	8.07975e-05		3.23704	-4.0926
	1727	8.06806e-05		3.23729	-4.09323
	1728	8.05639e-05		3.23754	-4.09386
	1729	8.04475e-05		3.23779	-4.09449
	1730	8.03313e-05		3.23805	-4.09512
	1731	8.02153e-05		3.2383	-4.09574
	1732	8.00996e-05		3.23855	-4.09637
	1733	7.99841e-05		3.2388	-4.097
	1734	7.98688e-05		3.23905	-4.09762
	1735	7.97538e-05		3.2393	-4.09825
	1736	7.9639e-05		3.23955	-4.09887
	1737	7.95244e-05		3.2398	-4.0995
	1738	7.94101e-05		3.24005	-4.10012
	1739	7.9296e-05		3.2403	-4.10075
	1740	7.91821e-05		3.24055	-4.10137
	1741	7.90684e-05		3.2408	-4.102
	1742	7.8955e-05		3.24105	-4.10262
	1743	7.88418e-05		3.2413	-4.10324
	1744	7.87288e-05		3.24155	-4.10387
	1745	7.86161e-05		3.2418	-4.10449
	1746	7.85036e-05		3.24204	-4.10511
	1747	7.83913e-05		3.24229	-4.10573
	1748	7.82792e-05		3.24254	-4.10635
	1749	7.81674e-05		3.24279	-4.10697
	1750	7.80557e-05		3.24304	-4.1076
	1751	7.79443e-05		3.24329	-4.10822
	1752	7.78332e-05		3.24353	-4.10884
	1753	7.77222e-05		3.24378	-4.10945
	1754	7.76115e-05		3.24403	-4.11007
	1755	7.7501e-05		3.24428	-4.11069
	1756	7.73907e-05		3.24452	-4.11131
	1757	7.72806e-05		3.24477	-4.11193
	1758	7.71708e-05		3.24502	-4.11255
	1759	7.70611e-05		3.24527	-4.11316
	1760	7.69517e-05		3.24551	-4.11378
	1761	7.68425e-05		3.24576	-4.1144
	1762	7.67335e-05		3.24601	-4.11501
	1763	7.66248e-05		3.24625	-4.11563
	1764	7.65162e-05		3.2465	-4.11625
	1765	7.64079e-05		3.24674	-4.11686
	1766	7.62998e-05		3.24699	-4.11748
	1767	7.61919e-05		3.24724	-4.11809
	1768	7.60842e-05		3.24748	-4.11871
	1769	7.59767e-05		3.24773	-4.11932
	1770	7.58694e-05		3.24797	-4.11993
	1771	7.57624e-05		3.24822	-4.12055
	1772	7.56555e-05		3.24846	-4.12116
	1773	7.55489e-05		3.24871	-4.12177
	1774	7.54425e-05		3.24895	-4.12238
	1775	7.53363e-05		3.2492	-4.123
	1776	7.52303e-05		3.24944	-4.12361
	1777	7.51245e-05		3.24969	-4.12422
	1778	7.50189e-05		3.24993	-4.12483
	1779	7.49135e-05		3.25018	-4.12544
	1780	7.48083e-05		3.25042	-4.12605
	1781	7.47034e-05		3.25066	-4.12666
	1782	7.45986e-05		3.25091	-4.12727
	1783	7.44941e-05		3.25115	-4.12788
	1784	7.43897e-05		3.25139	-4.12849
	1785	7.42856e-05		3.25164	-4.1291
	1786	7.41816e-05		3.25188	-4.1297
	1787	7.40779e-05		3.25212	-4.13031
	1788	7.39744e-05		3.25237	-4.13092
	1789	7.3871e-05		3.25261	-4.13153
	1790	7.37679e-05		3.25285	-4.13213
	1791	7.3665e-05		3.2531	-4.13274
	1792	7.35622e-05		3.25334	-4.13335
	1793	7.34597e-05		3.25358	-4.13395
	1794	7.33574e-05		3.25382	-4.13456
	1795	7.32553e-05		3.25406	-4.13516
	1796	7.31533e-05		3.25431	-4.13577
	1797	7.30516e-05		3.25455	-4.13637
	1798	7.29501e-05		3.25479	-4.13697
	1799	7.28487e-05		3.25503	-4.13758
	1800	7.27476e-05		3.25527	-4.13818
	1801	7.26467e-05		3.25551	-4.13878
	1802	7.25459e-05		3.25575	-4.13939
	1803	7.24454e-05		3.256	-4.13999
	1804	7.2345e-05		3.25624	-4.14059
	1805	7.22449e-05		3.25648	-4.14119
	1806	7.21449e-05		3.25672	-4.14179
	1807	7.20451e-05		3.25696	-4.1424
	1808	7.19455e-05		3.2572	-4.143
	1809	7.18462e-05		3.25744	-4.1436
	1810	7.1747e-05		3.25768	-4.1442
	1811	7.1648e-05		3.25792	-4.1448
	1812	7.15492e-05		3.25816	-4.1454
	1813	7.14505e-05		3.2584	-4.14599
	1814	7.13521e-05		3.25864	-4.14659
	1815	7.12539e-05		3.25888	-4.14719
	1816	7.11558e-05		3.25912	-4.14779
	1817	7.1058e-05		3.25935	-4.14839
	1818	7.09603e-05		3.25959	-4.14898
	1819	7.08628e-05		3.25983	-4.14958
	1820	7.07655e-05		3.26007	-4.15018
	1821	7.06684e-05		3.26031	-4.15077
	1822	7.05715e-05		3.26055	-4.15137
	1823	7.04747e-05		3.26079	-4.15197
	1824	7.03782e-05		3.26102	-4.15256
	1825	7.02818e-05		3.26126	-4.15316
	1826	7.01856e-05		3.2615	-4.15375
	1827	7.00896e-05		3.26174	-4.15435
	1828	6.99938e-05		3.26198	-4.15494
	1829	6.98982e-05		3.26221	-4.15553
	1830	6.98027e-05		3.26245	-4.15613
	1831	6.97074e-05		3.26269	-4.15672
	1832	6.96124e-05		3.26293	-4.15731
	1833	6.95175e-05		3.26316	-4.15791
	1834	6.94227e-05		3.2634	-4.1585
	1835	6.93282e-05		3.26364	-4.15909
	1836	6.92338e-05		3.26387	-4.15968
	1837	6.91396e-05		3.26411	-4.16027
	1838	6.90456e-05		3.26435	-4.16086
	1839	6.89518e-05		3.26458	-4.16145
	1840	6.88582e-05		3.26482	-4.16204
	1841	6.87647e-05		3.26505	-4.16263
	1842	6.86714e-05		3.26529	-4.16322
	1843	6.85783e-05		3.26553	-4.16381
	1844	6.84854e-05		3.26576	-4.1644
	1845	6.83926e-05		3.266	-4.16499
	1846	6.83e-05		3.26623	-4.16558
	1847	6.82076e-05		3.26647	-4.16617
	1848	6.81154e-05		3.2667	-4.16675
	1849	6.80233e-05		3.26694	-4.16734
	1850	6.79314e-05		3.26717	-4.16793
	1851	6.78397e-05		3.26741	-4.16852
	1852	6.77482e-05		3.26764	-4.1691
	1853	6.76568e-05		3.26788	-4.16969
	1854	6.75656e-05		3.26811	-4.17027
	1855	6.74746e-05		3.26834	-4.17086
	1856	6.73837e-05		3.26858	-4.17144
	1857	6.72931e-05		3.26881	-4.17203
	1858	6.72025e-05		3.26905	-4.17261
	1859	6.71122e-05		3.26928	-4.1732
	1860	6.7022e-05		3.26951	-4.17378
	1861	6.6932e-05		3.26975	-4.17437
	1862	6.68422e-05		3.26998	-4.17495
	1863	6.67526e-05		3.27021	-4.17553
	1864	6.66631e-05		3.27045	-4.17611
	1865	6.65737e-05		3.27068	-4.1767
	1866	6.64846e-05		3.27091	-4.17728
	1867	6.63956e-05		3.27114	-4.17786
	1868	6.63068e-05		3.27138	-4.17844
	1869	6.62181e-05		3.27161	-4.17902
	1870	6.61296e-05		3.27184	-4.1796
	1871	6.60413e-05		3.27207	-4.18018
	1872	6.59531e-05		3.27231	-4.18076
	1873	6.58651e-05		3.27254	-4.18134
	1874	6.57773e-05		3.27277	-4.18192
	1875	6.56896e-05		3.273	-4.1825
	1876	6.56021e-05		3.27323	-4.18308
	1877	6.55148e-05		3.27346	-4.18366
	1878	6.54276e-05		3.2737	-4.18424
	1879	6.53406e-05		3.27393	-4.18482
	1880	6.52537e-05		3.27416	-4.18539
	1881	6.5167e-05		3.27439	-4.18597
	1882	6.50805e-05		3.27462	-4.18655
	1883	6.49941e-05		3.27485	-4.18713
	1884	6.49079e-05		3.27508	-4.1877
	1885	6.48219e-05		3.27531	-4.18828
	1886	6.4736e-05		3.27554	-4.18885
	1887	6.46503e-05		3.27577	-4.18943
	1888	6.45647e-05		3.276	-4.19
	1889	6.44793e-05		3.27623	-4.19058
	1890	6.4394e-05		3.27646	-4.19115
	1891	6.43089e-05		3.27669	-4.19173
	1892	6.4224e-05		3.27692	-4.1923
	1893	6.41392e-05		3.27715	-4.19288
	1894	6.40546e-05		3.27738	-4.19345
	1895	6.39701e-05		3.27761	-4.19402
	1896	6.38858e-05		3.27784	-4.1946
	1897	6.38016e-05		3.27807	-4.19517
	1898	6.37176e-05		3.2783	-4.19574
	1899	6.36338e-05		3.27852	-4.19631
	1900	6.35501e-05		3.27875	-4.19688
	1901	6.34665e-05		3.27898	-4.19746
	1902	6.33831e-05		3.27921	-4.19803
	1903	6.32999e-05		3.27944	-4.1986
	1904	6.32168e-05		3.27967	-4.19917
	1905	6.31339e-05		3.27989	-4.19974
	1906	6.30511e-05		3.28012	-4.20031
	1907	6.29685e-05		3.28035	-4.20088
	1908	6.2886e-05		3.28058	-4.20145
	1909	6.28037e-05		3.28081	-4.20201
	1910	6.27215e-05		3.28103	-4.20258
	1911	6.26395e-05		3.28126	-4.20315
	1912	6.25576e-05		3.28149	-4.20372
	1913	6.24759e-05		3.28171	-4.20429
	1914	6.23943e-05		3.28194	-4.20485
	1915	6.23129e-05		3.28217	-4.20542
	1916	6.22316e-05		3.2824	-4.20599
	1917	6.21505e-05		3.28262	-4.20656
	1918	6.20695e-05		3.28285	-4.20712
	1919	6.19887e-05		3.28307	-4.20769
	1920	6.1908e-05		3.2833	-4.20825
	1921	6.18275e-05		3.28353	-4.20882
	1922	6.17471e-05		3.28375	-4.20938
	1923	6.16669e-05		3.28398	-4.20995
	1924	6.15868e-05		3.28421	-4.21051
	1925	6.15068e-05		3.28443	-4.21108
	1926	6.1427e-05		3.28466	-4.21164
	1927	6.13473e-05		3.28488	-4.2122
	1928	6.12678e-05		3.28511	-4.21277
	1929	6.11884e-05		3.28533	-4.21333
	1930	6.11092e-05		3.28556	-4.21389
	1931	6.10301e-05		3.28578	-4.21446
	1932	6.09512e-05		3.28601	-4.21502
	1933	6.08724e-05		3.28623	-4.21558
	1934	6.07937e-05		3.28646	-4.21614
	1935	6.07152e-05		3.28668	-4.2167
	1936	6.06368e-05		3.28691	-4.21726
	1937	6.05586e-05		3.28713	-4.21782
	1938	6.04805e-05		3.28735	-4.21838
	1939	6.04026e-05		3.28758	-4.21894
	1940	6.03248e-05		3.2878	-4.2195
	1941	6.02471e-05		3.28803	-4.22006
	1942	6.01696e-05		3.28825	-4.22062
	1943	6.00922e-05		3.28847	-4.22118
	1944	6.00149e-05		3.2887	-4.22174
	1945	5.99378e-05		3.28892	-4.2223
	1946	5.98609e-05		3.28914	-4.22286
	1947	5.9784e-05		3.28937	-4.22341
	1948	5.97073e-05		3.28959	-4.22397
	1949	5.96308e-05		3.28981	-4.22453
	1950	5.95543e-05		3.29003	-4.22509
	1951	5.94781e-05		3.29026	-4.22564
	1952	5.94019e-05		3.29048	-4.2262
	1953	5.93259e-05		3.2907	-4.22676
	1954	5.925e-05		3.29092	-4.22731
	1955	5.91743e-05		3.29115	-4.22787
	1956	5.90987e-05		3.29137	-4.22842
	1957	5.90232e-05		3.29159	-4.22898
	1958	5.89479e-05		3.29181	-4.22953
	1959	5.88727e-05		3.29203	-4.23009
	1960	5.87976e-05		3.29226	-4.23064
	1961	5.87227e-05		3.29248	-4.23119
	1962	5.86479e-05		3.2927	-4.23175
	1963	5.85732e-05		3.29292	-4.2323
	1964	5.84987e-05		3.29314	-4.23285
	1965	5.84243e-05		3.29336	-4.23341
	1966	5.835e-05		3.29358	-4.23396
	1967	5.82759e-05		3.2938	-4.23451
	1968	5.82019e-05		3.29403	-4.23506
	1969	5.8128e-05		3.29425	-4.23561
	1970	5.80543e-05		3.29447	-4.23617
	1971	5.79807e-05		3.29469	-4.23672
	1972	5.79072e-05		3.29491	-4.23727
	1973	5.78339e-05		3.29513	-4.23782
	1974	5.77607e-05		3.29535	-4.23837
	1975	5.76876e-05		3.29557	-4.23892
	1976	5.76146e-05		3.29579	-4.23947
	1977	5.75418e-05		3.29601	-4.24002
	1978	5.74691e-05		3.29623	-4.24057
	1979	5.73965e-05		3.29645	-4.24111
	1980	5.73241e-05		3.29667	-4.24166
	1981	5.72518e-05		3.29688	-4.24221
	1982	5.71796e-05		3.2971	-4.24276
	1983	5.71075e-05		3.29732	-4.24331
	1984	5.70356e-05		3.29754	-4.24385
	1985	5.69638e-05		3.29776	-4.2444
	1986	5.68921e-05		3.29798	-4.24495
	1987	5.68205e-05		3.2982	-4.24549
	1988	5.67491e-05		3.29842	-4.24604
	1989	5.66778e-05		3.29863	-4.24659
	1990	5.66066e-05		3.29885	-4.24713
	1991	5.65356e-05		3.29907	-4.24768
	1992	5.64647e-05		3.29929	-4.24822
	1993	5.63939e-05		3.29951	-4.24877
	1994	5.63232e-05		3.29973	-4.24931
[truncated: 8,047 more rows]

## Sheet: Gauss
Percolation in protein sequence space
Patrick C. F. Buchholz, Silvia Fademrecht, Jürgen Pleiss, Institute of Biochemistry and Technical Biochemistry, University of Stuttgart, Stuttgart, Germany
Gaussian model distribution: N(s)=a exp(-½(s-μ)2/σ2)
	m=	200
	s =	50
	a =	10000
	s	N(s)		log s	logN(s)
	1	3.6333		0	0.560301
	2	3.93354		0.30103	0.594784
	3	4.2569		0.477121	0.629093
	4	4.60499		0.60206	0.663229
	5	4.97955		0.69897	0.69719
	6	5.38243		0.778151	0.730979
	7	5.81558		0.845098	0.764593
	8	6.28107		0.90309	0.798034
	9	6.78111		0.954243	0.831301
	10	7.31802		1	0.864394
	11	7.8943		1.04139	0.897313		Histogram		Ni,j	log j	log Ni,j
	12	8.51254		1.07918	0.930059			j
	13	9.17553		1.11394	0.962631		i=1, j=10	10	52.9865	1	1.72417
	14	9.88621		1.14613	0.99503		i=11, j=100	100	29099.9	2	4.46389
	15	10.6477		1.17609	1.02725		i=101, j=1000	1000	1.22412e+06	3	6.08782
	16	11.4632		1.20412	1.05931		i=1001, j=10000	10000	6.78949e-52	4	-51.1682
	17	12.3362		1.23045	1.09118
	18	13.2705		1.25527	1.12289
	19	14.2697		1.27875	1.15442
	20	15.3381		1.30103	1.18577
	21	16.4799		1.32222	1.21695
	22	17.6996		1.34242	1.24796
	23	19.0019		1.36173	1.2788
	24	20.392		1.38021	1.30946
	25	21.8749		1.39794	1.33995
	26	23.4563		1.41497	1.37026
	27	25.142		1.43136	1.4004
	28	26.9381		1.44716	1.43037
	29	28.8509		1.4624	1.46016
	30	30.8872		1.47712	1.48978
	31	33.0539		1.49136	1.51922
	32	35.3586		1.50515	1.54849
	33	37.8087		1.51851	1.57759
	34	40.4125		1.53148	1.60652
	35	43.1784		1.54407	1.63527
	36	46.1151		1.5563	1.66384
	37	49.2318		1.5682	1.69225
	38	52.5382		1.57978	1.72048
	39	56.0442		1.59106	1.74853
	40	59.7602		1.60206	1.77641
	41	63.6972		1.61278	1.80412
	42	67.8664		1.62325	1.83165
	43	72.2795		1.63347	1.85902
	44	76.9488		1.64345	1.8862
	45	81.887		1.65321	1.91322
	46	87.1073		1.66276	1.94005
	47	92.6233		1.6721	1.96672
	48	98.4492		1.68124	1.99321
	49	104.6		1.6902	2.01953
	50	111.09		1.69897	2.04567
	51	117.936		1.70757	2.07165
	52	125.153		1.716	2.09744
	53	132.76		1.72428	2.12307
	54	140.772		1.73239	2.14852
	55	149.208		1.74036	2.17379
	56	158.086		1.74819	2.19889
	57	167.426		1.75587	2.22382
	58	177.246		1.76343	2.24858
	59	187.568		1.77085	2.27316
	60	198.411		1.77815	2.29757
	61	209.797		1.78533	2.3218
	62	221.748		1.79239	2.34586
	63	234.285		1.79934	2.36975
	64	247.433		1.80618	2.39346
	65	261.214		1.81291	2.417
	66	275.652		1.81954	2.44036
	67	290.772		1.82607	2.46355
	68	306.599		1.83251	2.48657
	69	323.158		1.83885	2.50941
	70	340.475		1.8451	2.53208
	71	358.576		1.85126	2.55458
	72	377.489		1.85733	2.5769
	73	397.24		1.86332	2.59905
	74	417.857		1.86923	2.62103
	75	439.369		1.87506	2.64283
	76	461.804		1.88081	2.66446
	77	485.19		1.88649	2.68591
	78	509.556		1.89209	2.70719
	79	534.932		1.89763	2.7283
	80	561.348		1.90309	2.74923
	81	588.832		1.90849	2.76999
	82	617.414		1.91381	2.79058
	83	647.126		1.91908	2.81099
	84	677.995		1.92428	2.83123
	85	710.054		1.92942	2.85129
	86	743.33		1.9345	2.87118
	87	777.855		1.93952	2.8909
	88	813.658		1.94448	2.91044
	89	850.769		1.94939	2.92981
	90	889.216		1.95424	2.94901
	91	929.029		1.95904	2.96803
	92	970.237		1.96379	2.98688
	93	1012.87		1.96848	3.00555
	94	1056.95		1.97313	3.02405
	95	1102.51		1.97772	3.04238
	96	1149.57		1.98227	3.06053
	97	1198.16		1.98677	3.07851
	98	1248.3		1.99123	3.09632
	99	1300.03		1.99564	3.11395
	100	1353.35		2	3.13141
	101	1408.3		2.00432	3.1487
	102	1464.9		2.0086	3.16581
	103	1523.16		2.01284	3.18274
	104	1583.1		2.01703	3.19951
	105	1644.74		2.02119	3.2161
	106	1708.11		2.02531	3.23251
	107	1773.2		2.02938	3.24876
	108	1840.04		2.03342	3.26483
	109	1908.63		2.03743	3.28072
	110	1978.99		2.04139	3.29644
	111	2051.12		2.04532	3.31199
	112	2125.03		2.04922	3.32736
	113	2200.72		2.05308	3.34257
	114	2278.2		2.0569	3.35759
	115	2357.46		2.0607	3.37244
	116	2438.5		2.06446	3.38712
	117	2521.33		2.06819	3.40163
	118	2605.92		2.07188	3.41596
	119	2692.27		2.07555	3.43012
	120	2780.37		2.07918	3.4441
	121	2870.21		2.08279	3.45791
	122	2961.76		2.08636	3.47155
	123	3055.02		2.08991	3.48501
	124	3149.95		2.09342	3.4983
	125	3246.52		2.09691	3.51142
	126	3344.73		2.10037	3.52436
	127	3444.52		2.1038	3.53713
	128	3545.88		2.10721	3.54972
	129	3648.75		2.11059	3.56214
	130	3753.11		2.11394	3.57439
	131	3858.91		2.11727	3.58646
	132	3966.11		2.12057	3.59836
	133	4074.65		2.12385	3.61009
	134	4184.49		2.1271	3.62164
	135	4295.57		2.13033	3.63302
	136	4407.84		2.13354	3.64423
	137	4521.23		2.13672	3.65526
	138	4635.69		2.13988	3.66611
	139	4751.14		2.14301	3.6768
	140	4867.52		2.14613	3.68731
	141	4984.76		2.14922	3.69764
	142	5102.78		2.15229	3.70781
	143	5221.5		2.15534	3.7178
	144	5340.85		2.15836	3.72761
	145	5460.74		2.16137	3.73725
	146	5581.1		2.16435	3.74672
	147	5701.82		2.16732	3.75601
	148	5822.82		2.17026	3.76513
	149	5944.02		2.17319	3.77408
	150	6065.31		2.17609	3.78285
	151	6186.6		2.17898	3.79145
	152	6307.79		2.18184	3.79988
	153	6428.78		2.18469	3.80813
	154	6549.48		2.18752	3.81621
	155	6669.77		2.19033	3.82411
	156	6789.55		2.19312	3.83184
	157	6908.72		2.1959	3.8394
	158	7027.18		2.19866	3.84678
	159	7144.8		2.2014	3.85399
	160	7261.49		2.20412	3.86103
	161	7377.13		2.20683	3.86789
	162	7491.62		2.20952	3.87458
	163	7604.84		2.21219	3.88109
	164	7716.69		2.21484	3.88743
	165	7827.05		2.21748	3.8936
	166	7935.81		2.22011	3.89959
	167	8042.86		2.22272	3.90541
	168	8148.1		2.22531	3.91106
	169	8251.42		2.22789	3.91653
	170	8352.7		2.23045	3.92183
	171	8451.85		2.233	3.92695
	172	8548.75		2.23553	3.9319
	173	8643.31		2.23805	3.93668
	174	8735.41		2.24055	3.94128
	175	8824.97		2.24304	3.94571
	176	8911.88		2.24551	3.94997
	177	8996.05		2.24797	3.95405
	178	9077.38		2.25042	3.95796
	179	9155.78		2.25285	3.9617
	180	9231.16		2.25527	3.96526
	181	9303.45		2.25768	3.96864
	182	9372.55		2.26007	3.97186
	183	9438.39		2.26245	3.9749
	184	9500.89		2.26482	3.97776
	185	9559.97		2.26717	3.98046
	186	9615.58		2.26951	3.98298
	187	9667.65		2.27184	3.98532
	188	9716.11		2.27416	3.98749
	189	9760.9		2.27646	3.98949
	190	9801.99		2.27875	3.99131
	191	9839.31		2.28103	3.99296
	192	9872.82		2.2833	3.99444
	193	9902.48		2.28556	3.99574
	194	9928.26		2.2878	3.99687
	195	9950.12		2.29003	3.99783
	196	9968.05		2.29226	3.99861
	197	9982.02		2.29447	3.99922
	198	9992		2.29667	3.99965
	199	9998		2.29885	3.99991
	200	10000		2.30103	4
	201	9998		2.3032	3.99991
	202	9992		2.30535	3.99965
	203	9982.02		2.3075	3.99922
	204	9968.05		2.30963	3.99861
	205	9950.12		2.31175	3.99783
	206	9928.26		2.31387	3.99687
	207	9902.48		2.31597	3.99574
	208	9872.82		2.31806	3.99444
	209	9839.31		2.32015	3.99296
	210	9801.99		2.32222	3.99131
	211	9760.9		2.32428	3.98949
	212	9716.11		2.32634	3.98749
	213	9667.65		2.32838	3.98532
	214	9615.58		2.33041	3.98298
	215	9559.97		2.33244	3.98046
	216	9500.89		2.33445	3.97776
	217	9438.39		2.33646	3.9749
	218	9372.55		2.33846	3.97186
	219	9303.45		2.34044	3.96864
	220	9231.16		2.34242	3.96526
	221	9155.78		2.34439	3.9617
	222	9077.38		2.34635	3.95796
	223	8996.05		2.3483	3.95405
	224	8911.88		2.35025	3.94997
	225	8824.97		2.35218	3.94571
	226	8735.41		2.35411	3.94128
	227	8643.31		2.35603	3.93668
	228	8548.75		2.35793	3.9319
	229	8451.85		2.35984	3.92695
	230	8352.7		2.36173	3.92183
	231	8251.42		2.36361	3.91653
	232	8148.1		2.36549	3.91106
	233	8042.86		2.36736	3.90541
	234	7935.81		2.36922	3.89959
	235	7827.05		2.37107	3.8936
	236	7716.69		2.37291	3.88743
	237	7604.84		2.37475	3.88109
	238	7491.62		2.37658	3.87458
	239	7377.13		2.3784	3.86789
	240	7261.49		2.38021	3.86103
	241	7144.8		2.38202	3.85399
	242	7027.18		2.38382	3.84678
	243	6908.72		2.38561	3.8394
	244	6789.55		2.38739	3.83184
	245	6669.77		2.38917	3.82411
	246	6549.48		2.39094	3.81621
	247	6428.78		2.3927	3.80813
	248	6307.79		2.39445	3.79988
	249	6186.6		2.3962	3.79145
	250	6065.31		2.39794	3.78285
	251	5944.02		2.39967	3.77408
	252	5822.82		2.4014	3.76513
	253	5701.82		2.40312	3.75601
	254	5581.1		2.40483	3.74672
	255	5460.74		2.40654	3.73725
	256	5340.85		2.40824	3.72761
	257	5221.5		2.40993	3.7178
	258	5102.78		2.41162	3.70781
	259	4984.76		2.4133	3.69764
	260	4867.52		2.41497	3.68731
	261	4751.14		2.41664	3.6768
	262	4635.69		2.4183	3.66611
	263	4521.23		2.41996	3.65526
	264	4407.84		2.4216	3.64423
	265	4295.57		2.42325	3.63302
	266	4184.49		2.42488	3.62164
	267	4074.65		2.42651	3.61009
	268	3966.11		2.42813	3.59836
	269	3858.91		2.42975	3.58646
	270	3753.11		2.43136	3.57439
	271	3648.75		2.43297	3.56214
	272	3545.88		2.43457	3.54972
	273	3444.52		2.43616	3.53713
	274	3344.73		2.43775	3.52436
	275	3246.52		2.43933	3.51142
	276	3149.95		2.44091	3.4983
	277	3055.02		2.44248	3.48501
	278	2961.76		2.44404	3.47155
	279	2870.21		2.4456	3.45791
	280	2780.37		2.44716	3.4441
	281	2692.27		2.44871	3.43012
	282	2605.92		2.45025	3.41596
	283	2521.33		2.45179	3.40163
	284	2438.5		2.45332	3.38712
	285	2357.46		2.45484	3.37244
	286	2278.2		2.45637	3.35759
	287	2200.72		2.45788	3.34257
	288	2125.03		2.45939	3.32736
	289	2051.12		2.4609	3.31199
	290	1978.99		2.4624	3.29644
	291	1908.63		2.46389	3.28072
	292	1840.04		2.46538	3.26483
	293	1773.2		2.46687	3.24876
	294	1708.11		2.46835	3.23251
	295	1644.74		2.46982	3.2161
	296	1583.1		2.47129	3.19951
	297	1523.16		2.47276	3.18274
	298	1464.9		2.47422	3.16581
	299	1408.3		2.47567	3.1487
	300	1353.35		2.47712	3.13141
	301	1300.03		2.47857	3.11395
	302	1248.3		2.48001	3.09632
	303	1198.16		2.48144	3.07851
	304	1149.57		2.48287	3.06053
	305	1102.51		2.4843	3.04238
	306	1056.95		2.48572	3.02405
	307	1012.87		2.48714	3.00555
	308	970.237		2.48855	2.98688
	309	929.029		2.48996	2.96803
	310	889.216		2.49136	2.94901
	311	850.769		2.49276	2.92981
	312	813.658		2.49415	2.91044
	313	777.855		2.49554	2.8909
	314	743.33		2.49693	2.87118
	315	710.054		2.49831	2.85129
	316	677.995		2.49969	2.83123
	317	647.126		2.50106	2.81099
	318	617.414		2.50243	2.79058
	319	588.832		2.50379	2.76999
	320	561.348		2.50515	2.74923
	321	534.932		2.50651	2.7283
	322	509.556		2.50786	2.70719
	323	485.19		2.5092	2.68591
	324	461.804		2.51055	2.66446
	325	439.369		2.51188	2.64283
	326	417.857		2.51322	2.62103
	327	397.24		2.51455	2.59905
	328	377.489		2.51587	2.5769
	329	358.576		2.5172	2.55458
	330	340.475		2.51851	2.53208
	331	323.158		2.51983	2.50941
	332	306.599		2.52114	2.48657
	333	290.772		2.52244	2.46355
	334	275.652		2.52375	2.44036
	335	261.214		2.52504	2.417
	336	247.433		2.52634	2.39346
	337	234.285		2.52763	2.36975
	338	221.748		2.52892	2.34586
	339	209.797		2.5302	2.3218
	340	198.411		2.53148	2.29757
	341	187.568		2.53275	2.27316
	342	177.246		2.53403	2.24858
	343	167.426		2.53529	2.22382
	344	158.086		2.53656	2.19889
	345	149.208		2.53782	2.17379
	346	140.772		2.53908	2.14852
	347	132.76		2.54033	2.12307
	348	125.153		2.54158	2.09744
	349	117.936		2.54283	2.07165
	350	111.09		2.54407	2.04567
	351	104.6		2.54531	2.01953
	352	98.4492		2.54654	1.99321
	353	92.6233		2.54777	1.96672
	354	87.1073		2.549	1.94005
	355	81.887		2.55023	1.91322
	356	76.9488		2.55145	1.8862
	357	72.2795		2.55267	1.85902
	358	67.8664		2.55388	1.83165
	359	63.6972		2.55509	1.80412
	360	59.7602		2.5563	1.77641
	361	56.0442		2.55751	1.74853
	362	52.5382		2.55871	1.72048
	363	49.2318		2.55991	1.69225
	364	46.1151		2.5611	1.66384
	365	43.1784		2.56229	1.63527
	366	40.4125		2.56348	1.60652
	367	37.8087		2.56467	1.57759
	368	35.3586		2.56585	1.54849
	369	33.0539		2.56703	1.51922
	370	30.8872		2.5682	1.48978
	371	28.8509		2.56937	1.46016
	372	26.9381		2.57054	1.43037
	373	25.142		2.57171	1.4004
	374	23.4563		2.57287	1.37026
	375	21.8749		2.57403	1.33995
	376	20.392		2.57519	1.30946
	377	19.0019		2.57634	1.2788
	378	17.6996		2.57749	1.24796
	379	16.4799		2.57864	1.21695
	380	15.3381		2.57978	1.18577
	381	14.2697		2.58092	1.15442
	382	13.2705		2.58206	1.12289
	383	12.3362		2.5832	1.09118
	384	11.4632		2.58433	1.05931
	385	10.6477		2.58546	1.02725
	386	9.88621		2.58659	0.99503
	387	9.17553		2.58771	0.962631
	388	8.51254		2.58883	0.930059
	389	7.8943		2.58995	0.897313
	390	7.31802		2.59106	0.864394
	391	6.78111		2.59218	0.831301
	392	6.28107		2.59329	0.798034
	393	5.81558		2.59439	0.764593
	394	5.38243		2.5955	0.730979
	395	4.97955		2.5966	0.69719
	396	4.60499		2.5977	0.663229
	397	4.2569		2.59879	0.629093
	398	3.93354		2.59988	0.594784
	399	3.6333		2.60097	0.560301
	400	3.35463		2.60206	0.525644
	401	3.09609		2.60314	0.490814
	402	2.85634		2.60423	0.45581
	403	2.6341		2.60531	0.420632
	404	2.42818		2.60638	0.38528
	405	2.23746		2.60746	0.349755
	406	2.0609		2.60853	0.314056
	407	1.89751		2.60959	0.278183
	408	1.74637		2.61066	0.242137
	409	1.60663		2.61172	0.205917
	410	1.47748		2.61278	0.169523
	411	1.35817		2.61384	0.132955
	412	1.248		2.6149	0.0962138
	413	1.1463		2.61595	0.0592987
	414	1.05247		2.617	0.02221
	415	0.965934		2.61805	-0.0150525
	416	0.886158		2.61909	-0.0524887
	417	0.812646		2.62014	-0.0900986
	418	0.744934		2.62118	-0.127882
	419	0.682591		2.62221	-0.16584
	420	0.625215		2.62325	-0.203971
	421	0.572433		2.62428	-0.242275
	422	0.523897		2.62531	-0.280754
	423	0.479285		2.62634	-0.319406
	424	0.438297		2.62737	-0.358232
	425	0.400653		2.62839	-0.397232
	426	0.366096		2.62941	-0.436405
	427	0.334386		2.63043	-0.475752
	428	0.3053		2.63144	-0.515273
	429	0.278633		2.63246	-0.554967
	430	0.254193		2.63347	-0.594836
	431	0.231805		2.63448	-0.634878
	432	0.211304		2.63548	-0.675093
	433	0.192538		2.63649	-0.715483
	434	0.17537		2.63749	-0.756046
	435	0.159668		2.63849	-0.796783
	436	0.145314		2.63949	-0.837693
	437	0.132197		2.64048	-0.878777
	438	0.120217		2.64147	-0.920035
	439	0.109278		2.64246	-0.961467
	440	0.099295		2.64345	-1.00307
	441	0.0901879		2.64444	-1.04485
	442	0.0818833		2.64542	-1.0868
	443	0.0743137		2.6464	-1.12893
	444	0.0674169		2.64738	-1.17123
	445	0.0611357		2.64836	-1.21371
	446	0.0554175		2.64933	-1.25635
	447	0.0502141		2.65031	-1.29917
	448	0.045481		2.65128	-1.34217
	449	0.0411777		2.65225	-1.38534
	450	0.0372665		2.65321	-1.42868
	451	0.0337134		2.65418	-1.4722
	452	0.0304869		2.65514	-1.51589
	453	0.0275581		2.6561	-1.55975
	454	0.0249007		2.65706	-1.60379
	455	0.0224906		2.65801	-1.648
	456	0.0203056		2.65896	-1.69238
	457	0.0183255		2.65992	-1.73694
	458	0.016532		2.66087	-1.78168
	459	0.014908		2.66181	-1.82658
	460	0.0134381		2.66276	-1.87166
	461	0.0121084		2.6637	-1.91691
	462	0.0109058		2.66464	-1.96234
	463	0.00981877		2.66558	-2.00794
	464	0.00883654		2.66652	-2.05372
	465	0.00794939		2.66745	-2.09967
	466	0.00714845		2.66839	-2.14579
	467	0.00642564		2.66932	-2.19208
	468	0.0057736		2.67025	-2.23855
	469	0.00518565		2.67117	-2.2852
	470	0.00465572		2.6721	-2.33201
	471	0.00417826		2.67302	-2.379
	472	0.00374827		2.67394	-2.42617
	473	0.00336119		2.67486	-2.47351
	474	0.00301288		2.67578	-2.52102
	475	0.00269958		2.67669	-2.5687
	476	0.00241789		2.67761	-2.61656
	477	0.00216473		2.67852	-2.6646
	478	0.0019373		2.67943	-2.7128
	479	0.00173307		2.68034	-2.76118
	480	0.00154975		2.68124	-2.80974
	481	0.00138527		2.68215	-2.85847
	482	0.00123775		2.68305	-2.90737
	483	0.0011055		2.68395	-2.95644
	484	0.000986981		2.68485	-3.00569
	485	0.000880818		2.68574	-3.05511
	486	0.00078576		2.68664	-3.10471
	487	0.00070068		2.68753	-3.15448
	488	0.000624562		2.68842	-3.20442
	489	0.000556491		2.68931	-3.25454
	490	0.000495641		2.6902	-3.30483
	491	0.000441267		2.69108	-3.3553
	492	0.000392702		2.69197	-3.40594
	493	0.000349342		2.69285	-3.45675
	494	0.000310645		2.69373	-3.50774
	495	0.000276124		2.69461	-3.5589
	496	0.000245341		2.69548	-3.61023
	497	0.000217903		2.69636	-3.66174
	498	0.000193456		2.69723	-3.71342
	499	0.000171683		2.6981	-3.76527
	500	0.0001523		2.69897	-3.8173
	501	0.000135051		2.69984	-3.8695
	502	0.000119707		2.7007	-3.92188
	503	0.000106065		2.70157	-3.97443
	504	9.39395e-05		2.70243	-4.02715
	505	8.3167e-05		2.70329	-4.08005
	506	7.36004e-05		2.70415	-4.13312
	507	6.51082e-05		2.70501	-4.18636
	508	5.75728e-05		2.70586	-4.23978
	509	5.08892e-05		2.70672	-4.29337
	510	4.49635e-05		2.70757	-4.34714
	511	3.97119e-05		2.70842	-4.40108
	512	3.50597e-05		2.70927	-4.45519
	513	3.094e-05		2.71012	-4.50948
	514	2.72936e-05		2.71096	-4.56394
	515	2.40672e-05		2.71181	-4.61857
	516	2.12138e-05		2.71265	-4.67338
	517	1.86912e-05		2.71349	-4.72836
	518	1.64619e-05		2.71433	-4.78352
	519	1.44928e-05		2.71517	-4.83885
	520	1.27541e-05		2.716	-4.89435
	521	1.12195e-05		2.71684	-4.95003
	522	9.86557e-06		2.71767	-5.00588
	523	8.67158e-06		2.7185	-5.0619
	524	7.61904e-06		2.71933	-5.1181
	525	6.69159e-06		2.72016	-5.17447
	526	5.87468e-06		2.72099	-5.23102
	527	5.15543e-06		2.72181	-5.28773
	528	4.52244e-06		2.72263	-5.34463
	529	3.96558e-06		2.72346	-5.40169
	530	3.47589e-06		2.72428	-5.45893
	531	3.04546e-06		2.72509	-5.51635
	532	2.66726e-06		2.72591	-5.57393
	533	2.33509e-06		2.72673	-5.6317
	534	2.04347e-06		2.72754	-5.68963
	535	1.78756e-06		2.72835	-5.74774
	536	1.56307e-06		2.72916	-5.80602
	537	1.36622e-06		2.72997	-5.86448
	538	1.19369e-06		2.73078	-5.92311
	539	1.04253e-06		2.73159	-5.98191
	540	9.10147e-07		2.73239	-6.04089
	541	7.94256e-07		2.7332	-6.10004
	542	6.92845e-07		2.734	-6.15936
	543	6.0414e-07		2.7348	-6.21886
	544	5.26582e-07		2.7356	-6.27853
	545	4.58796e-07		2.7364	-6.33838
	546	3.99577e-07		2.73719	-6.3984
	547	3.47862e-07		2.73799	-6.45859
	548	3.02719e-07		2.73878	-6.51896
	549	2.6333e-07		2.73957	-6.5795
	550	2.28973e-07		2.74036	-6.64021
	551	1.9902e-07		2.74115	-6.7011
	552	1.72916e-07		2.74194	-6.76216
	553	1.50176e-07		2.74273	-6.8234
	554	1.30374e-07		2.74351	-6.88481
	555	1.13138e-07		2.74429	-6.94639
	556	9.81411e-08		2.74507	-7.00815
	557	8.50982e-08		2.74586	-7.07008
	558	7.37592e-08		2.74663	-7.13218
	559	6.39055e-08		2.74741	-7.19446
	560	5.53461e-08		2.74819	-7.25691
	561	4.79139e-08		2.74896	-7.31954
	562	4.14632e-08		2.74974	-7.38234
	563	3.58666e-08		2.75051	-7.44531
	564	3.1013e-08		2.75128	-7.50846
	565	2.68055e-08		2.75205	-7.57178
	566	2.31595e-08		2.75282	-7.63527
	567	2.00015e-08		2.75358	-7.69894
	568	1.72672e-08		2.75435	-7.76278
	569	1.49007e-08		2.75511	-7.82679
	570	1.28534e-08		2.75587	-7.89098
	571	1.10829e-08		2.75664	-7.95535
	572	9.55253e-09		2.7574	-8.01988
	573	8.23017e-09		2.75815	-8.08459
	574	7.08802e-09		2.75891	-8.14947
	575	6.10194e-09		2.75967	-8.21453
	576	5.25094e-09		2.76042	-8.27976
	577	4.51681e-09		2.76118	-8.34517
	578	3.88377e-09		2.76193	-8.41075
	579	3.33811e-09		2.76268	-8.4765
	580	2.86798e-09		2.76343	-8.54242
	581	2.46306e-09		2.76418	-8.60852
	582	2.11447e-09		2.76492	-8.6748
	583	1.81449e-09		2.76567	-8.74124
	584	1.55645e-09		2.76641	-8.80787
	585	1.33457e-09		2.76716	-8.87466
	586	1.14386e-09		2.7679	-8.94163
	587	9.80009e-10		2.76864	-9.00877
	588	8.39294e-10		2.76938	-9.07609
	589	7.18497e-10		2.77012	-9.14358
	590	6.1484e-10		2.77085	-9.21124
	591	5.25927e-10		2.77159	-9.27907
	592	4.49691e-10		2.77232	-9.34709
	593	3.84353e-10		2.77305	-9.41527
	594	3.28377e-10		2.77379	-9.48363
	595	2.8044e-10		2.77452	-9.55216
	596	2.39406e-10		2.77525	-9.62086
	597	2.04294e-10		2.77597	-9.68974
	598	1.74262e-10		2.7767	-9.7588
	599	1.48586e-10		2.77743	-9.82802
	600	1.26642e-10		2.77815	-9.89742
	601	1.07895e-10		2.77887	-9.967
	602	9.18872e-11		2.7796	-10.0367
	603	7.82228e-11		2.78032	-10.1067
	604	6.65638e-11		2.78104	-10.1768
	605	5.662e-11		2.78176	-10.247
	606	4.81423e-11		2.78247	-10.3175
	607	4.09176e-11		2.78319	-10.3881
	608	3.47633e-11		2.7839	-10.4589
	609	2.95228e-11		2.78462	-10.5298
	610	2.50622e-11		2.78533	-10.601
	611	2.12671e-11		2.78604	-10.6723
	612	1.80395e-11		2.78675	-10.7438
	613	1.52955e-11		2.78746	-10.8154
	614	1.29638e-11		2.78817	-10.8873
	615	1.09831e-11		2.78888	-10.9593
	616	9.30137e-12		2.78958	-11.0315
	617	7.87396e-12		2.79029	-11.1038
	618	6.66294e-12		2.79099	-11.1763
	619	5.63593e-12		2.79169	-11.249
	620	4.7653e-12		2.79239	-11.3219
	621	4.02756e-12		2.79309	-11.395
	622	3.40267e-12		2.79379	-11.4682
	623	2.87359e-12		2.79449	-11.5416
	624	2.4258e-12		2.79518	-11.6151
	625	2.04697e-12		2.79588	-11.6889
	626	1.72661e-12		2.79657	-11.7628
	627	1.45581e-12		2.79727	-11.8369
	628	1.22699e-12		2.79796	-11.9112
	629	1.03372e-12		2.79865	-11.9856
	630	8.70543e-13		2.79934	-12.0602
	631	7.32832e-13		2.80003	-12.135
	632	6.16659e-13		2.80072	-12.21
	633	5.18695e-13		2.8014	-12.2851
	634	4.3612e-13		2.80209	-12.3604
	635	3.66543e-13		2.80277	-12.4359
	636	3.07944e-13		2.80346	-12.5115
	637	2.58609e-13		2.80414	-12.5874
	638	2.17091e-13		2.80482	-12.6634
	639	1.82166e-13		2.8055	-12.7395
	640	1.52798e-13		2.80618	-12.8159
	641	1.28114e-13		2.80686	-12.8924
	642	1.07374e-13		2.80754	-12.9691
	643	8.99556e-14		2.80821	-13.046
	644	7.53329e-14		2.80889	-13.123
	645	6.30619e-14		2.80956	-13.2002
	646	5.27686e-14		2.81023	-13.2776
	647	4.41378e-14		2.8109	-13.3552
	648	3.69039e-14		2.81158	-13.4329
	649	3.08432e-14		2.81224	-13.5108
	650	2.57676e-14		2.81291	-13.5889
	651	2.15186e-14		2.81358	-13.6672
	652	1.7963e-14		2.81425	-13.7456
	653	1.4989e-14		2.81491	-13.8242
	654	1.25024e-14		2.81558	-13.903
	655	1.04241e-14		2.81624	-13.982
	656	8.68777e-15		2.8169	-14.0611
	657	7.2378e-15		2.81757	-14.1404
	658	6.02741e-15		2.81823	-14.2199
	659	5.01742e-15		2.81889	-14.2995
	660	4.17501e-15		2.81954	-14.3793
	661	3.47265e-15		2.8202	-14.4593
	662	2.88729e-15		2.82086	-14.5395
	663	2.39964e-15		2.82151	-14.6199
	664	1.99355e-15		2.82217	-14.7004
	665	1.65552e-15		2.82282	-14.7811
	666	1.37426e-15		2.82347	-14.8619
	667	1.14033e-15		2.82413	-14.943
	668	9.45839e-16		2.82478	-15.0242
	669	7.84206e-16		2.82543	-15.1056
	670	6.49935e-16		2.82607	-15.1871
	671	5.38438e-16		2.82672	-15.2689
	672	4.4589e-16		2.82737	-15.3508
	673	3.69102e-16		2.82802	-15.4329
	674	3.05415e-16		2.82866	-15.5151
	675	2.52616e-16		2.8293	-15.5975
	676	2.08862e-16		2.82995	-15.6801
	677	1.72616e-16		2.83059	-15.7629
	678	1.42604e-16		2.83123	-15.8459
	679	1.17763e-16		2.83187	-15.929
	680	9.72099e-17		2.83251	-16.0123
	681	8.02119e-17		2.83315	-16.0958
	682	6.61597e-17		2.83378	-16.1794
	683	5.45475e-17		2.83442	-16.2632
	684	4.49555e-17		2.83506	-16.3472
	685	3.70353e-17		2.83569	-16.4314
	686	3.04983e-17		2.83632	-16.5157
	687	2.51051e-17		2.83696	-16.6002
	688	2.06574e-17		2.83759	-16.6849
	689	1.69908e-17		2.83822	-16.7698
	690	1.39694e-17		2.83885	-16.8548
	691	1.14808e-17		2.83948	-16.94
	692	9.43166e-18		2.84011	-17.0254
	693	7.74519e-18		2.84073	-17.111
	694	6.35773e-18		2.84136	-17.1967
	695	5.21674e-18		2.84198	-17.2826
	696	4.2788e-18		2.84261	-17.3687
	697	3.50809e-18		2.84323	-17.4549
	698	2.87506e-18		2.84386	-17.5414
	699	2.35531e-18		2.84448	-17.628
	700	1.92875e-18		2.8451	-17.7147
	701	1.57881e-18		2.84572	-17.8017
	702	1.29185e-18		2.84634	-17.8888
	703	1.05662e-18		2.84696	-17.9761
	704	8.63874e-19		2.84757	-18.0635
	705	7.06009e-19		2.84819	-18.1512
	706	5.76761e-19		2.8488	-18.239
	707	4.70986e-19		2.84942	-18.327
	708	3.84455e-19		2.85003	-18.4152
	709	3.13697e-19		2.85065	-18.5035
	710	2.55859e-19		2.85126	-18.592
	711	2.08602e-19		2.85187	-18.6807
	712	1.70005e-19		2.85248	-18.7695
	713	1.38494e-19		2.85309	-18.8586
	714	1.12779e-19		2.8537	-18.9478
	715	9.18014e-20		2.85431	-19.0372
	716	7.46961e-20		2.85491	-19.1267
	717	6.07537e-20		2.85552	-19.2164
	718	4.93939e-20		2.85612	-19.3063
	719	4.01422e-20		2.85673	-19.3964
	720	3.26103e-20		2.85733	-19.4866
	721	2.6481e-20		2.85794	-19.5771
	722	2.14951e-20		2.85854	-19.6677
	723	1.74411e-20		2.85914	-19.7584
	724	1.41459e-20		2.85974	-19.8494
	725	1.14688e-20		2.86034	-19.9405
	726	9.29454e-21		2.86094	-20.0318
	727	7.52949e-21		2.86153	-20.1232
	728	6.09719e-21		2.86213	-20.2149
	729	4.93537e-21		2.86273	-20.3067
	730	3.99334e-21		2.86332	-20.3987
	731	3.22982e-21		2.86392	-20.4908
	732	2.61125e-21		2.86451	-20.5832
	733	2.11029e-21		2.8651	-20.6757
	734	1.70477e-21		2.8657	-20.7683
	735	1.37661e-21		2.86629	-20.8612
	736	1.11119e-21		2.86688	-20.9542
	737	8.96576e-22		2.86747	-21.0474
	738	7.23125e-22		2.86806	-21.1408
	739	5.82997e-22		2.86864	-21.2343
	740	4.69835e-22		2.86923	-21.3281
	741	3.78487e-22		2.86982	-21.4219
	742	3.04778e-22		2.8704	-21.516
	743	2.45325e-22		2.87099	-21.6103
	744	1.9739e-22		2.87157	-21.7047
	745	1.58758e-22		2.87216	-21.7993
	746	1.27636e-22		2.87274	-21.894
	747	1.02574e-22		2.87332	-21.989
	748	8.23998e-23		2.8739	-22.0841
	749	6.6167e-23		2.87448	-22.1794
	750	5.31109e-23		2.87506	-22.2748
	751	4.2614e-23		2.87564	-22.3704
	752	3.4178e-23		2.87622	-22.4663
	753	2.74011e-23		2.87679	-22.5622
	754	2.19591e-23		2.87737	-22.6584
	755	1.75909e-23		2.87795	-22.7547
	756	1.4086e-23		2.87852	-22.8512
	757	1.12749e-23		2.8791	-22.9479
	758	9.02125e-24		2.87967	-23.0447
	759	7.21515e-24		2.88024	-23.1418
	760	5.76833e-24		2.88081	-23.2389
	761	4.60979e-24		2.88138	-23.3363
	762	3.68247e-24		2.88195	-23.4339
	763	2.94051e-24		2.88252	-23.5316
	764	2.3471e-24		2.88309	-23.6295
	765	1.8727e-24		2.88366	-23.7275
	766	1.49359e-24		2.88423	-23.8258
	767	1.19075e-24		2.8848	-23.9242
	768	9.48933e-25		2.88536	-24.0228
	769	7.55922e-25		2.88593	-24.1215
	770	6.01928e-25		2.88649	-24.2205
	771	4.79114e-25		2.88705	-24.3196
	772	3.81205e-25		2.88762	-24.4188
	773	3.03183e-25		2.88818	-24.5183
	774	2.41034e-25		2.88874	-24.6179
	775	1.91548e-25		2.8893	-24.7177
	776	1.52161e-25		2.88986	-24.8177
	777	1.20824e-25		2.89042	-24.9178
	778	9.59031e-26		2.89098	-25.0182
	779	7.60916e-26		2.89154	-25.1187
	780	6.03486e-26		2.89209	-25.2193
	781	4.78436e-26		2.89265	-25.3202
	782	3.79147e-26		2.89321	-25.4212
	783	3.00342e-26		2.89376	-25.5224
	784	2.37822e-26		2.89432	-25.6237
	785	1.88241e-26		2.89487	-25.7253
	786	1.48937e-26		2.89542	-25.827
	787	1.17792e-26		2.89597	-25.9289
	788	9.31232e-27		2.89653	-26.0309
	789	7.3591e-27		2.89708	-26.1332
	790	5.81324e-27		2.89763	-26.2356
	791	4.59027e-27		2.89818	-26.3382
	792	3.62313e-27		2.89873	-26.4409
	793	2.85862e-27		2.89927	-26.5438
	794	2.25452e-27		2.89982	-26.6469
	795	1.77738e-27		2.90037	-26.7502
	796	1.40065e-27		2.90091	-26.8537
	797	1.10334e-27		2.90146	-26.9573
	798	8.68783e-28		2.902	-27.0611
	799	6.83819e-28		2.90255	-27.1651
	800	5.38019e-28		2.90309	-27.2692
	801	4.23136e-28		2.90363	-27.3735
	802	3.32651e-28		2.90417	-27.478
	803	2.61411e-28		2.90472	-27.5827
	804	2.05345e-28		2.90526	-27.6875
	805	1.6124e-28		2.9058	-27.7925
	806	1.26557e-28		2.90634	-27.8977
	807	9.92948e-29		2.90687	-28.0031
	808	7.78741e-29		2.90741	-28.1086
	809	6.105e-29		2.90795	-28.2143
	810	4.78415e-29		2.90849	-28.3202
	811	3.74757e-29		2.90902	-28.4263
	812	2.93441e-29		2.90956	-28.5325
	813	2.29678e-29		2.91009	-28.6389
	814	1.79698e-29		2.91062	-28.7455
	815	1.40538e-29		2.91116	-28.8522
	816	1.09868e-29		2.91169	-28.9591
	817	8.58566e-30		2.91222	-29.0662
	818	6.70661e-30		2.91275	-29.1735
	819	5.23671e-30		2.91328	-29.2809
	820	4.08733e-30		2.91381	-29.3886
	821	3.18895e-30		2.91434	-29.4964
	822	2.48704e-30		2.91487	-29.6043
	823	1.93885e-30		2.9154	-29.7125
	824	1.51088e-30		2.91593	-29.8208
	825	1.17691e-30		2.91645	-29.9293
	826	9.16396e-31		2.91698	-30.0379
	827	7.13262e-31		2.91751	-30.1468
	828	5.54934e-31		2.91803	-30.2558
	829	4.31578e-31		2.91855	-30.3649
	830	3.35509e-31		2.91908	-30.4743
	831	2.6072e-31		2.9196	-30.5838
	832	2.02522e-31		2.92012	-30.6935
	833	1.57252e-31		2.92065	-30.8034
	834	1.22052e-31		2.92117	-30.9135
	835	9.46938e-32		2.92169	-31.0237
	836	7.34385e-32		2.92221	-31.1341
	837	5.69315e-32		2.92273	-31.2446
	838	4.41171e-32		2.92324	-31.3554
	839	3.41734e-32		2.92376	-31.4663
	840	2.64604e-32		2.92428	-31.5774
	841	2.048e-32		2.9248	-31.6887
	842	1.58449e-32		2.92531	-31.8001
	843	1.2254e-32		2.92583	-31.9117
	844	9.47303e-33		2.92634	-32.0235
	845	7.32028e-33		2.92686	-32.1355
	846	5.65448e-33		2.92737	-32.2476
	847	4.36601e-33		2.92788	-32.3599
	848	3.36978e-33		2.9284	-32.4724
	849	2.59984e-33		2.92891	-32.5851
	850	2.00501e-33		2.92942	-32.6979
	851	1.54566e-33		2.92993	-32.8109
	852	1.19107e-33		2.93044	-32.9241
	853	9.17455e-34		2.93095	-33.0374
	854	7.06416e-34		2.93146	-33.1509
	855	5.43703e-34		2.93197	-33.2646
	856	4.18302e-34		2.93247	-33.3785
	857	3.21695e-34		2.93298	-33.4926
	858	2.473e-34		2.93349	-33.6068
	859	1.90034e-34		2.93399	-33.7212
	860	1.4597e-34		2.9345	-33.8357
	861	1.12079e-34		2.935	-33.9505
	862	8.60221e-35		2.93551	-34.0654
	863	6.59966e-35		2.93601	-34.1805
	864	5.06128e-35		2.93651	-34.2957
	865	3.87994e-35		2.93702	-34.4112
	866	2.97314e-35		2.93752	-34.5268
	867	2.27736e-35		2.93802	-34.6426
	868	1.74372e-35		2.93852	-34.7585
	869	1.33458e-35		2.93902	-34.8747
	870	1.02104e-35		2.93952	-34.991
	871	7.80843e-36		2.94002	-35.1074
	872	5.96915e-36		2.94052	-35.2241
	873	4.56128e-36		2.94101	-35.3409
	874	3.48408e-36		2.94151	-35.4579
	875	2.66021e-36		2.94201	-35.5751
	876	2.03034e-36		2.9425	-35.6924
	877	1.54899e-36		2.943	-35.81
	878	1.18129e-36		2.94349	-35.9276
	879	9.00508e-37		2.94399	-36.0455
	880	6.86193e-37		2.94448	-36.1636
	881	5.22675e-37		2.94498	-36.2818
	882	3.97963e-37		2.94547	-36.4002
	883	3.02887e-37		2.94596	-36.5187
	884	2.30433e-37		2.94645	-36.6375
	885	1.7524e-37		2.94694	-36.7564
	886	1.33214e-37		2.94743	-36.8754
	887	1.01226e-37		2.94792	-36.9947
	888	7.68887e-38		2.94841	-37.1141
	889	5.83792e-38		2.9489	-37.2337
	890	4.43077e-38		2.94939	-37.3535
	891	3.36145e-38		2.94988	-37.4735
	892	2.54919e-38		2.95036	-37.5936
	893	1.93242e-38		2.95085	-37.7139
	894	1.4643e-38		2.95134	-37.8344
	895	1.10913e-38		2.95182	-37.955
	896	8.39771e-39		2.95231	-38.0758
	897	6.35574e-39		2.95279	-38.1968
	898	4.80837e-39		2.95328	-38.318
	899	3.63627e-39		2.95376	-38.4393
	900	2.74879e-39		2.95424	-38.5609
	901	2.07707e-39		2.95472	-38.6825
	902	1.56888e-39		2.95521	-38.8044
	903	1.18455e-39		2.95569	-38.9264
	904	8.94008e-40		2.95617	-39.0487
	905	6.74461e-40		2.95665	-39.171
	906	5.08627e-40		2.95713	-39.2936
	907	3.83414e-40		2.95761	-39.4163
	908	2.8891e-40		2.95809	-39.5392
	909	2.17612e-40		2.95856	-39.6623
	910	1.63844e-40		2.95904	-39.7856
	911	1.23312e-40		2.95952	-39.909
	912	9.27692e-41		2.95999	-40.0326
	913	6.97637e-41		2.96047	-40.1564
	914	5.24423e-41		2.96095	-40.2803
	915	3.94058e-41		2.96142	-40.4044
	916	2.95982e-41		2.9619	-40.5287
	917	2.22227e-41		2.96237	-40.6532
	918	1.66784e-41		2.96284	-40.7778
	919	1.25123e-41		2.96332	-40.9027
	920	9.38314e-42		2.96379	-41.0277
	921	7.03371e-42		2.96426	-41.1528
	922	5.27044e-42		2.96473	-41.2782
	923	3.94763e-42		2.9652	-41.4037
	924	2.95564e-42		2.96567	-41.5293
	925	2.21204e-42		2.96614	-41.6552
	926	1.65486e-42		2.96661	-41.7812
	927	1.23753e-42		2.96708	-41.9074
	928	9.2507e-43		2.96755	-42.0338
	929	6.91228e-43		2.96802	-42.1604
	930	5.1629e-43		2.96848	-42.2871
	931	3.85472e-43		2.96895	-42.414
	932	2.87686e-43		2.96942	-42.5411
	933	2.1462e-43		2.96988	-42.6683
	934	1.60047e-43		2.97035	-42.7958
	935	1.19303e-43		2.97081	-42.9233
	936	8.88962e-44		2.97128	-43.0511
	937	6.62125e-44		2.97174	-43.1791
	938	4.92973e-44		2.9722	-43.3072
	939	3.66887e-44		2.97267	-43.4355
	940	2.72941e-44		2.97313	-43.5639
	941	2.02969e-44		2.97359	-43.6926
	942	1.50875e-44		2.97405	-43.8214
	943	1.12107e-44		2.97451	-43.9504
	944	8.32672e-45		2.97497	-44.0795
	945	6.18217e-45		2.97543	-44.2089
	946	4.58812e-45		2.97589	-44.3384
	947	3.40372e-45		2.97635	-44.468
	948	2.52406e-45		2.97681	-44.5979
	949	1.87099e-45		2.97727	-44.7279
	950	1.38634e-45		2.97772	-44.8581
	951	1.02682e-45		2.97818	-44.9885
	952	7.60233e-46		2.97864	-45.1191
	953	5.62631e-46		2.97909	-45.2498
	954	4.16225e-46		2.97955	-45.3807
	955	3.07792e-46		2.98	-45.5117
	956	2.27517e-46		2.98046	-45.643
	957	1.68111e-46		2.98091	-45.7744
	958	1.24167e-46		2.98137	-45.906
	959	9.16727e-47		2.98182	-46.0378
	960	6.76552e-47		2.98227	-46.1697
	961	4.99102e-47		2.98272	-46.3018
	962	3.68047e-47		2.98318	-46.4341
	963	2.71296e-47		2.98363	-46.5666
	964	1.99899e-47		2.98408	-46.6992
	965	1.47232e-47		2.98453	-46.832
	966	1.08398e-47		2.98498	-46.965
	967	7.9775e-48		2.98543	-47.0981
	968	5.86865e-48		2.98588	-47.2315
	969	4.31555e-48		2.98632	-47.365
	970	3.1722e-48		2.98677	-47.4986
	971	2.33083e-48		2.98722	-47.6325
	972	1.71194e-48		2.98767	-47.7665
	973	1.25687e-48		2.98811	-47.9007
	974	9.22401e-49		2.98856	-48.0351
	975	6.76668e-49		2.989	-48.1696
	976	4.96201e-49		2.98945	-48.3043
	977	3.63718e-49		2.98989	-48.4392
	978	2.66502e-49		2.99034	-48.5743
	979	1.95191e-49		2.99078	-48.7095
	980	1.42905e-49		2.99123	-48.845
	981	1.04583e-49		2.99167	-48.9805
	982	7.65068e-50		2.99211	-49.1163
	983	5.59456e-50		2.99255	-49.2522
	984	4.08939e-50		2.993	-49.3883
	985	2.98797e-50		2.99344	-49.5246
	986	2.18233e-50		2.99388	-49.6611
	987	1.59328e-50		2.99432	-49.7977
	988	1.16276e-50		2.99476	-49.9345
	989	8.48229e-51		2.9952	-50.0715
	990	6.18533e-51		2.99564	-50.2086
	991	4.50857e-51		2.99607	-50.346
	992	3.28504e-51		2.99651	-50.4835
	993	2.3926e-51		2.99695	-50.6211
	994	1.74191e-51		2.99739	-50.759
	995	1.26767e-51		2.99782	-50.897
	996	9.22175e-52		2.99826	-51.0352
	997	6.70575e-52		2.9987	-51.1736
	998	4.87424e-52		2.99913	-51.3121
	999	3.54155e-52		2.99957	-51.4508
	1000	2.57221e-52		3	-51.5897
	1001	1.86743e-52		3.00043	-51.7288
	1002	1.35522e-52		3.00087	-51.868
	1003	9.83109e-53		3.0013	-52.0074
	1004	7.12885e-53		3.00173	-52.147
	1005	5.1673e-53		3.00217	-52.2867
	1006	3.74398e-53		3.0026	-52.4267
	1007	2.71163e-53		3.00303	-52.5668
	1008	1.96315e-53		3.00346	-52.707
	1009	1.4207e-53		3.00389	-52.8475
	1010	1.02773e-53		3.00432	-52.9881
	1011	7.43156e-54		3.00475	-53.1289
	1012	5.37165e-54		3.00518	-53.2699
	1013	3.88117e-54		3.00561	-53.411
	1014	2.80313e-54		3.00604	-53.5524
	1015	2.02372e-54		3.00647	-53.6939
	1016	1.46044e-54		3.00689	-53.8355
	1017	1.05352e-54		3.00732	-53.9774
	1018	7.59675e-55		3.00775	-54.1194
	1019	5.4757e-55		3.00817	-54.2616
	1020	3.94528e-55		3.0086	-54.4039
	1021	2.84147e-55		3.00903	-54.5465
	1022	2.04566e-55		3.00945	-54.6892
	1023	1.47214e-55		3.00988	-54.832
	1024	1.059e-55		3.0103	-54.9751
	1025	7.61489e-56		3.01072	-55.1183
	1026	5.47343e-56		3.01115	-55.2617
	1027	3.93262e-56		3.01157	-55.4053
	1028	2.82443e-56		3.01199	-55.5491
	1029	2.02771e-56		3.01242	-55.693
	1030	1.45515e-56		3.01284	-55.8371
	1031	1.04384e-56		3.01326	-55.9814
	1032	7.48492e-57		3.01368	-56.1258
	1033	5.36497e-57		3.0141	-56.2704
	1034	3.84391e-57		3.01452	-56.4152
	1035	2.753e-57		3.01494	-56.5602
	1036	1.9709e-57		3.01536	-56.7053
	1037	1.41042e-57		3.01578	-56.8507
	1038	1.00893e-57		3.0162	-56.9961
	1039	7.21438e-58		3.01662	-57.1418
	1040	5.15659e-58		3.01703	-57.2876
	1041	3.68428e-58		3.01745	-57.4336
	1042	2.63129e-58		3.01787	-57.5798
	1043	1.8785e-58		3.01828	-57.7262
	1044	1.34054e-58		3.0187	-57.8727
	1045	9.56261e-59		3.01912	-58.0194
	1046	6.81865e-59		3.01953	-58.1663
	1047	4.86011e-59		3.01995	-58.3134
	1048	3.46274e-59		3.02036	-58.4606
	1049	2.46616e-59		3.02078	-58.608
	1050	1.75569e-59		3.02119	-58.7556
	1051	1.2494e-59		3.0216	-58.9033
	1052	8.8875e-60		3.02202	-59.0512
	1053	6.31954e-60		3.02243	-59.1993
	1054	4.49177e-60		3.02284	-59.3476
	1055	3.19136e-60		3.02325	-59.496
	1056	2.26652e-60		3.02366	-59.6446
	1057	1.60905e-60		3.02407	-59.7934
	1058	1.14185e-60		3.02449	-59.9424
	1059	8.09973e-61		3.0249	-60.0915
	1060	5.74328e-61		3.02531	-60.2408
	1061	4.07077e-61		3.02572	-60.3903
	1062	2.88415e-61		3.02612	-60.54
	1063	2.04262e-61		3.02653	-60.6898
	1064	1.44604e-61		3.02694	-60.8398
	1065	1.0233e-61		3.02735	-60.99
	1066	7.23852e-62		3.02776	-61.1404
	1067	5.11827e-62		3.02816	-61.2909
	1068	3.61762e-62		3.02857	-61.4416
	1069	2.55593e-62		3.02898	-61.5925
	1070	1.8051e-62		3.02938	-61.7435
	1071	1.27432e-62		3.02979	-61.8947
	1072	8.99259e-63		3.03019	-62.0461
	1073	6.34331e-63		3.0306	-62.1977
	1074	4.47274e-63		3.031	-62.3494
	1075	3.15252e-63		3.03141	-62.5013
	1076	2.2211e-63		3.03181	-62.6534
	1077	1.56424e-63		3.03222	-62.8057
	1078	1.1012e-63		3.03262	-62.9581
	1079	7.74917e-64		3.03302	-63.1107
	1080	5.45093e-64		3.03342	-63.2635
	1081	3.83276e-64		3.03383	-63.4165
	1082	2.69389e-64		3.03423	-63.5696
	1083	1.89267e-64		3.03463	-63.7229
	1084	1.32921e-64		3.03503	-63.8764
	1085	9.33127e-65		3.03543	-64.0301
	1086	6.54808e-65		3.03583	-64.1839
	1087	4.59317e-65		3.03623	-64.3379
	1088	3.22061e-65		3.03663	-64.4921
	1089	2.2573e-65		3.03703	-64.6464
	1090	1.5815e-65		3.03743	-64.8009
	1091	1.10757e-65		3.03782	-64.9556
	1092	7.75359e-66		3.03822	-65.1105
	1093	5.42575e-66		3.03862	-65.2655
	1094	3.79527e-66		3.03902	-65.4208
	1095	2.6537e-66		3.03941	-65.5761
	1096	1.85476e-66		3.03981	-65.7317
	1097	1.29584e-66		3.04021	-65.8874
	1098	9.04979e-67		3.0406	-66.0434
	1099	6.31761e-67		3.041	-66.1994
	1100	4.40853e-67		3.04139	-66.3557
	1101	3.07511e-67		3.04179	-66.5121
	1102	2.14415e-67		3.04218	-66.6687
	1103	1.49443e-67		3.04258	-66.8255
	1104	1.04117e-67		3.04297	-66.9825
	1105	7.25091e-68		3.04336	-67.1396
	1106	5.04767e-68		3.04376	-67.2969
	1107	3.5125e-68		3.04415	-67.4544
	1108	2.44324e-68		3.04454	-67.612
	1109	1.69881e-68		3.04493	-67.7699
	1110	1.18072e-68		3.04532	-67.9279
	1111	8.2031e-69		3.04571	-68.086
	1112	5.69684e-69		3.0461	-68.2444
	1113	3.95473e-69		3.0465	-68.4029
	1114	2.74426e-69		3.04689	-68.5616
	1115	1.90353e-69		3.04727	-68.7204
	1116	1.31984e-69		3.04766	-68.8795
	1117	9.14765e-70		3.04805	-69.0387
	1118	6.33758e-70		3.04844	-69.1981
	1119	4.38898e-70		3.04883	-69.3576
	1120	3.0383e-70		3.04922	-69.5174
	1121	2.10244e-70		3.04961	-69.6773
	1122	1.45426e-70		3.04999	-69.8374
	1123	1.00551e-70		3.05038	-69.9976
	1124	6.94959e-71		3.05077	-70.158
	1125	4.80128e-71		3.05115	-70.3186
	1126	3.31574e-71		3.05154	-70.4794
	1127	2.28892e-71		3.05192	-70.6404
	1128	1.57946e-71		3.05231	-70.8015
	1129	1.08946e-71		3.05269	-70.9628
	1130	7.51174e-72		3.05308	-71.1243
	1131	5.17721e-72		3.05346	-71.2859
	1132	3.56679e-72		3.05385	-71.4477
	1133	2.45633e-72		3.05423	-71.6097
	1134	1.69091e-72		3.05461	-71.7719
	1135	1.16354e-72		3.055	-71.9342
	1136	8.00329e-73		3.05538	-72.0967
	1137	5.50277e-73		3.05576	-72.2594
	1138	3.782e-73		3.05614	-72.4223
	1139	2.59829e-73		3.05652	-72.5853
	1140	1.78435e-73		3.0569	-72.7485
	1141	1.22489e-73		3.05729	-72.9119
	1142	8.40509e-74		3.05767	-73.0755
	1143	5.76519e-74		3.05805	-73.2392
	1144	3.95285e-74		3.05843	-73.4031
	1145	2.70916e-74		3.05881	-73.5672
	1146	1.85603e-74		3.05918	-73.7314
	1147	1.27104e-74		3.05956	-73.8958
	1148	8.70086e-75		3.05994	-74.0604
	1149	5.95376e-75		3.06032	-74.2252
	1150	4.07236e-75		3.0607	-74.3902
	1151	2.78437e-75		3.06108	-74.5553
	1152	1.90298e-75		3.06145	-74.7206
	1153	1.30008e-75		3.06183	-74.886
	1154	8.87828e-76		3.06221	-75.0517
	1155	6.06059e-76		3.06258	-75.2175
	1156	4.1355e-76		3.06296	-75.3835
	1157	2.82076e-76		3.06333	-75.5496
	1158	1.92323e-76		3.06371	-75.716
	1159	1.31076e-76		3.06408	-75.8825
	1160	8.92979e-77		3.06446	-76.0492
	1161	6.08114e-77		3.06483	-76.216
	1162	4.13957e-77		3.06521	-76.383
	1163	2.81677e-77		3.06558	-76.5502
	1164	1.91591e-77		3.06595	-76.7176
	1165	1.30264e-77		3.06633	-76.8852
	1166	8.85319e-78		3.0667	-77.0529
	1167	6.01453e-78		3.06707	-77.2208
	1168	4.08441e-78		3.06744	-77.3889
	1169	2.77258e-78		3.06781	-77.5571
	1170	1.88133e-78		3.06819	-77.7255
	1171	1.27606e-78		3.06856	-77.8941
	1172	8.65176e-79		3.06893	-78.0629
	1173	5.86359e-79		3.0693	-78.2318
	1174	3.97237e-79		3.06967	-78.401
	1175	2.69006e-79		3.07004	-78.5702
	1176	1.82096e-79		3.07041	-78.7397
	1177	1.23215e-79		3.07078	-78.9093
	1178	8.33404e-80		3.07115	-79.0791
	1179	5.63472e-80		3.07151	-79.2491
	1180	3.80817e-80		3.07188	-79.4193
	1181	2.57268e-80		3.07225	-79.5896
	1182	1.73733e-80		3.07262	-79.7601
	1183	1.17275e-80		3.07298	-79.9308
	1184	7.91321e-81		3.07335	-80.1016
	1185	5.33737e-81		3.07372	-80.2727
	1186	3.59856e-81		3.07408	-80.4439
	1187	2.42525e-81		3.07445	-80.6152
	1188	1.63384e-81		3.07482	-80.7868
	1189	1.10025e-81		3.07518	-80.9585
	1190	7.4062e-82		3.07555	-81.1304
	1191	4.98343e-82		3.07591	-81.3025
	1192	3.35187e-82		3.07628	-81.4747
	1193	2.25358e-82		3.07664	-81.6471
	1194	1.51455e-82		3.077	-81.8197
	1195	1.01747e-82		3.07737	-81.9925
	1196	6.83259e-83		3.07773	-82.1654
	1197	4.58644e-83		3.07809	-82.3385
	1198	3.07746e-83		3.07846	-82.5118
	1199	2.06412e-83		3.07882	-82.6853
	1200	1.3839e-83		3.07918	-82.8589
	1201	9.27468e-84		3.07954	-83.0327
	1202	6.21328e-84		3.0799	-83.2067
	1203	4.16072e-84		3.08027	-83.3808
	1204	2.78511e-84		3.08063	-83.5552
	1205	1.86356e-84		3.08099	-83.7297
	1206	1.24644e-84		3.08135	-83.9043
	1207	8.33341e-85		3.08171	-84.0792
	1208	5.56932e-85		3.08207	-84.2542
	1209	3.72056e-85		3.08243	-84.4294
	1210	2.4845e-85		3.08279	-84.6048
	1211	1.65843e-85		3.08314	-84.7803
	1212	1.10658e-85		3.0835	-84.956
	1213	7.38063e-86		3.08386	-85.1319
	1214	4.92074e-86		3.08422	-85.308
	1215	3.27939e-86		3.08458	-85.4842
	1216	2.18466e-86		3.08493	-85.6606
	1217	1.45479e-86		3.08529	-85.8372
	1218	9.68369e-87		3.08565	-86.014
	1219	6.44332e-87		3.086	-86.1909
	1220	4.28553e-87		3.08636	-86.368
	1221	2.84921e-87		3.08672	-86.5453
	1222	1.89353e-87		3.08707	-86.7227
	1223	1.2579e-87		3.08743	-86.9004
	1224	8.35307e-88		3.08778	-87.0782
	1225	5.54462e-88		3.08814	-87.2561
	1226	3.67895e-88		3.08849	-87.4343
	1227	2.44007e-88		3.08884	-87.6126
	1228	1.61774e-88		3.0892	-87.7911
	1229	1.07211e-88		3.08955	-87.9698
	1230	7.10226e-89		3.08991	-88.1486
	1231	4.70306e-89		3.09026	-88.3276
	1232	3.11308e-89		3.09061	-88.5068
	1233	2.05981e-89		3.09096	-88.6862
	1234	1.36235e-89		3.09132	-88.8657
	1235	9.00697e-90		3.09167	-89.0454
	1236	5.95243e-90		3.09202	-89.2253
	1237	3.9322e-90		3.09237	-89.4054
	1238	2.59659e-90		3.09272	-89.5856
	1239	1.71395e-90		3.09307	-89.766
	1240	1.13088e-90		3.09342	-89.9466
	1241	7.45872e-91		3.09377	-90.1273
	1242	4.91742e-91		3.09412	-90.3083
	1243	3.24068e-91		3.09447	-90.4894
	1244	2.13482e-91		3.09482	-90.6706
	1245	1.40577e-91		3.09517	-90.8521
	1246	9.2532e-92		3.09552	-91.0337
	1247	6.0883e-92		3.09587	-91.2155
	1248	4.0043e-92		3.09621	-91.3975
	1249	2.63259e-92		3.09656	-91.5796
	1250	1.73008e-92		3.09691	-91.7619
	1251	1.13652e-92		3.09726	-91.9444
	1252	7.46297e-93		3.0976	-92.1271
	1253	4.89862e-93		3.09795	-92.3099
	1254	3.21412e-93		3.0983	-92.4929
	1255	2.10803e-93		3.09864	-92.6761
	1256	1.38203e-93		3.09899	-92.8595
	1257	9.05701e-94		3.09934	-93.043
	1258	5.93305e-94		3.09968	-93.2267
	1259	3.88506e-94		3.10003	-93.4106
	1260	2.54299e-94		3.10037	-93.5947
	1261	1.66386e-94		3.10072	-93.7789
	1262	1.08822e-94		3.10106	-93.9633
	1263	7.11442e-95		3.1014	-94.1479
	1264	4.64934e-95		3.10175	-94.3326
	1265	3.03716e-95		3.10209	-94.5175
	1266	1.98322e-95		3.10243	-94.7026
	1267	1.2945e-95		3.10278	-94.8879
	1268	8.44614e-96		3.10312	-95.0733
	1269	5.50859e-96		3.10346	-95.259
	1270	3.59128e-96		3.1038	-95.4448
	1271	2.34037e-96		3.10415	-95.6307
	1272	1.52457e-96		3.10449	-95.8169
	1273	9.92736e-97		3.10483	-96.0032
	1274	6.46171e-97		3.10517	-96.1897
	1275	4.20424e-97		3.10551	-96.3763
	1276	2.73435e-97		3.10585	-96.5631
	1277	1.77765e-97		3.10619	-96.7502
	1278	1.15522e-97		3.10653	-96.9373
	1279	7.50432e-98		3.10687	-97.1247
	1280	4.87285e-98		3.10721	-97.3122
	1281	3.16287e-98		3.10755	-97.4999
	1282	2.05213e-98		3.10789	-97.6878
	1283	1.33093e-98		3.10823	-97.8758
	1284	8.62845e-99		3.10857	-98.0641
	1285	5.5916e-99		3.1089	-98.2525
	1286	3.62214e-99		3.10924	-98.441
	1287	2.34542e-99		3.10958	-98.6298
	1288	1.51811e-99		3.10992	-98.8187
	1289	9.82224e-100		3.11025	-99.0078
	1290	6.35251e-100		3.11059	-99.1971
	1291	4.10682e-100		3.11093	-99.3865
	1292	2.65395e-100		3.11126	-99.5761
	1293	1.71438e-100		3.1116	-99.7659
	1294	1.107e-100		3.11193	-99.9559
	1295	7.14516e-101		3.11227	-100.146
	1296	4.61003e-101		3.11261	-100.336
	1297	2.97319e-101		3.11294	-100.527
	1298	1.91676e-101		3.11327	-100.717
	1299	1.2352e-101		3.11361	-100.908
	1300	7.95674e-102		3.11394	-101.099
	1301	5.12341e-102		3.11428	-101.29
	1302	3.29768e-102		3.11461	-101.482
	1303	2.1217e-102		3.11494	-101.673
	1304	1.36454e-102		3.11528	-101.865
	1305	8.77235e-103		3.11561	-102.057
	1306	5.6373e-103		3.11594	-102.249
	1307	3.6212e-103		3.11628	-102.441
	1308	2.3252e-103		3.11661	-102.634
	1309	1.49243e-103		3.11694	-102.826
	1310	9.57533e-104		3.11727	-103.019
	1311	6.14102e-104		3.1176	-103.212
	1312	3.93689e-104		3.11793	-103.405
	1313	2.52285e-104		3.11826	-103.598
	1314	1.61606e-104		3.1186	-103.792
	1315	1.03478e-104		3.11893	-103.985
	1316	6.62318e-105		3.11926	-104.179
	1317	4.23751e-105		3.11959	-104.373
	1318	2.71007e-105		3.11992	-104.567
	1319	1.73252e-105		3.12024	-104.761
	1320	1.10713e-105		3.12057	-104.956
	1321	7.07212e-106		3.1209	-105.15
	1322	4.5157e-106		3.12123	-105.345
	1323	2.88222e-106		3.12156	-105.54
	1324	1.83889e-106		3.12189	-105.735
	1325	1.17276e-106		3.12222	-105.931
	1326	7.47635e-107		3.12254	-106.126
	1327	4.76427e-107		3.12287	-106.322
	1328	3.0348e-107		3.1232	-106.518
	1329	1.93237e-107		3.12352	-106.714
	1330	1.22992e-107		3.12385	-106.91
	1331	7.82505e-108		3.12418	-107.107
	1332	4.97652e-108		3.1245	-107.303
	1333	3.16366e-108		3.12483	-107.5
	1334	2.01039e-108		3.12516	-107.697
	1335	1.27702e-108		3.12548	-107.894
	1336	8.10852e-109		3.12581	-108.091
	1337	5.14649e-109		3.12613	-108.288
	1338	3.26518e-109		3.12646	-108.486
	1339	2.07076e-109		3.12678	-108.684
	1340	1.31274e-109		3.1271	-108.882
	1341	8.31866e-110		3.12743	-109.08
	1342	5.26932e-110		3.12775	-109.278
	1343	3.33643e-110		3.12808	-109.477
	1344	2.11172e-110		3.1284	-109.675
	1345	1.33603e-110		3.12872	-109.874
	1346	8.44932e-111		3.12905	-110.073
	1347	5.34139e-111		3.12937	-110.272
	1348	3.37531e-111		3.12969	-110.472
	1349	2.13205e-111		3.13001	-110.671
	1350	1.3462e-111		3.13033	-110.871
	1351	8.49664e-112		3.13066	-111.071
	1352	5.36057e-112		3.13098	-111.271
	1353	3.38066e-112		3.1313	-111.471
	1354	2.13117e-112		3.13162	-111.671
	1355	1.34295e-112		3.13194	-111.872
	1356	8.45921e-113		3.13226	-112.073
	1357	5.3263e-113		3.13258	-112.274
	1358	3.35233e-113		3.1329	-112.475
	1359	2.10909e-113		3.13322	-112.676
	1360	1.32638e-113		3.13354	-112.877
	1361	8.33815e-114		3.13386	-113.079
	1362	5.23958e-114		3.13418	-113.281
	1363	3.29116e-114		3.1345	-113.483
	1364	2.06647e-114		3.13481	-113.685
	1365	1.29698e-114		3.13513	-113.887
	1366	8.13704e-115		3.13545	-114.09
	1367	5.10299e-115		3.13577	-114.292
	1368	3.19896e-115		3.13609	-114.495
	1369	2.00456e-115		3.1364	-114.698
	1370	1.25562e-115		3.13672	-114.901
	1371	7.86177e-116		3.13704	-115.104
	1372	4.9205e-116		3.13735	-115.308
	1373	3.0784e-116		3.13767	-115.512
	1374	1.92516e-116		3.13799	-115.716
	1375	1.20347e-116		3.1383	-115.92
	1376	7.52023e-117		3.13862	-116.124
	1377	4.69734e-117		3.13893	-116.328
	1378	2.93291e-117		3.13925	-116.533
	1379	1.83051e-117		3.13956	-116.737
	1380	1.14202e-117		3.13988	-116.942
	1381	7.12195e-118		3.14019	-117.147
	1382	4.43968e-118		3.14051	-117.353
	1383	2.7665e-118		3.14082	-117.558
	1384	1.7232e-118		3.14114	-117.764
	1385	1.07292e-118		3.14145	-117.969
	1386	6.67765e-119		3.14176	-118.175
	1387	4.15439e-119		3.14208	-118.381
	1388	2.58356e-119		3.14239	-118.588
	1389	1.60603e-119		3.1427	-118.794
	1390	9.97969e-120		3.14301	-119.001
	1391	6.19877e-120		3.14333	-119.208
	1392	3.84876e-120		3.14364	-119.415
	1393	2.38871e-120		3.14395	-119.622
	1394	1.48194e-120		3.14426	-119.829
	1395	9.19019e-121		3.14457	-120.037
	1396	5.69698e-121		3.14489	-120.244
	1397	3.53014e-121		3.1452	-120.452
	1398	2.18658e-121		3.14551	-120.66
	1399	1.35383e-121		3.14582	-120.868
	1400	8.37894e-122		3.14613	-121.077
	1401	5.18371e-122		3.14644	-121.285
	1402	3.20567e-122		3.14675	-121.494
	1403	1.98163e-122		3.14706	-121.703
	1404	1.22449e-122		3.14737	-121.912
	1405	7.56329e-123		3.14768	-122.121
	1406	4.66976e-123		3.14799	-122.331
	1407	2.88206e-123		3.14829	-122.54
	1408	1.77803e-123		3.1486	-122.75
	1409	1.09648e-123		3.14891	-122.96
	1410	6.75911e-124		3.14922	-123.17
	1411	4.1649e-124		3.14953	-123.38
	1412	2.56534e-124		3.14983	-123.591
	1413	1.57947e-124		3.15014	-123.801
	1414	9.72089e-125		3.15045	-124.012
	1415	5.98034e-125		3.15076	-124.223
	1416	3.67766e-125		3.15106	-124.434
	1417	2.26071e-125		3.15137	-124.646
	1418	1.38913e-125		3.15168	-124.857
	1419	8.53233e-126		3.15198	-125.069
	1420	5.23864e-126		3.15229	-125.281
	1421	3.21511e-126		3.15259	-125.493
	1422	1.97242e-126		3.1529	-125.705
	1423	1.20957e-126		3.1532	-125.917
	1424	7.41457e-127		3.15351	-126.13
	1425	4.54327e-127		3.15381	-126.343
	1426	2.78277e-127		3.15412	-126.556
	1427	1.70378e-127		3.15442	-126.769
	1428	1.04274e-127		3.15473	-126.982
	1429	6.37913e-128		3.15503	-127.195
	1430	3.901e-128		3.15534	-127.409
	1431	2.3846e-128		3.15564	-127.623
	1432	1.45708e-128		3.15594	-127.837
	1433	8.8997e-129		3.15625	-128.051
	1434	5.43368e-129		3.15655	-128.265
	1435	3.31619e-129		3.15685	-128.479
	1436	2.02307e-129		3.15715	-128.694
	1437	1.2337e-129		3.15746	-128.909
	1438	7.52027e-130		3.15776	-129.124
	1439	4.58231e-130		3.15806	-129.339
	1440	2.79101e-130		3.15836	-129.554
	1441	1.69928e-130		3.15866	-129.77
	1442	1.03417e-130		3.15897	-129.985
	1443	6.29142e-131		3.15927	-130.201
	1444	3.82588e-131		3.15957	-130.417
	1445	2.32562e-131		3.15987	-130.633
	1446	1.4131e-131		3.16017	-130.85
	1447	8.58291e-132		3.16047	-131.066
	1448	5.211e-132		3.16077	-131.283
	1449	3.16253e-132		3.16107	-131.5
	1450	1.91856e-132		3.16137	-131.717
	1451	1.16343e-132		3.16167	-131.934
	1452	7.05233e-133		3.16197	-132.152
	1453	4.27318e-133		3.16227	-132.369
	1454	2.58819e-133		3.16256	-132.587
	1455	1.56699e-133		3.16286	-132.805
	1456	9.4834e-134		3.16316	-133.023
	1457	5.73704e-134		3.16346	-133.241
	1458	3.46927e-134		3.16376	-133.46
	1459	2.09707e-134		3.16406	-133.678
	1460	1.26712e-134		3.16435	-133.897
	1461	7.65323e-135		3.16465	-134.116
	1462	4.62062e-135		3.16495	-134.335
	1463	2.78857e-135		3.16524	-134.555
	1464	1.68224e-135		3.16554	-134.774
	1465	1.01443e-135		3.16584	-134.994
	1466	6.11481e-136		3.16613	-135.214
	1467	3.68442e-136		3.16643	-135.434
	1468	2.21913e-136		3.16673	-135.654
	1469	1.33604e-136		3.16702	-135.874
	1470	8.04056e-137		3.16732	-136.095
	1471	4.83702e-137		3.16761	-136.315
	1472	2.90868e-137		3.16791	-136.536
	1473	1.74839e-137		3.1682	-136.757
	1474	1.05053e-137		3.1685	-136.979
	1475	6.30967e-138		3.16879	-137.2
	1476	3.78817e-138		3.16909	-137.422
	1477	2.27342e-138		3.16938	-137.643
	1478	1.36381e-138		3.16967	-137.865
	1479	8.17817e-139		3.16997	-138.087
	1480	4.90212e-139		3.17026	-138.31
	1481	2.93723e-139		3.17056	-138.532
	1482	1.75922e-139		3.17085	-138.755
	1483	1.05324e-139		3.17114	-138.977
	1484	6.30317e-140		3.17143	-139.2
	1485	3.77067e-140		3.17173	-139.424
	1486	2.25478e-140		3.17202	-139.647
	1487	1.34777e-140		3.17231	-139.87
	1488	8.05295e-141		3.1726	-140.094
	1489	4.80972e-141		3.17289	-140.318
	1490	2.87151e-141		3.17319	-140.542
	1491	1.71367e-141		3.17348	-140.766
	1492	1.02228e-141		3.17377	-140.99
	1493	6.09594e-142		3.17406	-141.215
	1494	3.6336e-142		3.17435	-141.44
	1495	2.16501e-142		3.17464	-141.665
	1496	1.28946e-142		3.17493	-141.89
	1497	7.67685e-143		3.17522	-142.115
	1498	4.56861e-143		3.17551	-142.34
	1499	2.71776e-143		3.1758	-142.566
	1500	1.61609e-143		3.17609	-142.792
	1501	9.60606e-144		3.17638	-143.017
	1502	5.70757e-144		3.17667	-143.244
	1503	3.38988e-144		3.17696	-143.47
	1504	2.01253e-144		3.17725	-143.696
	1505	1.19434e-144		3.17754	-143.923
	1506	7.08499e-145		3.17782	-144.15
	1507	4.20124e-145		3.17811	-144.377
	1508	2.49024e-145		3.1784	-144.604
	1509	1.47547e-145		3.17869	-144.831
	1510	8.73872e-146		3.17898	-145.059
	1511	5.17358e-146		3.17926	-145.286
	1512	3.06168e-146		3.17955	-145.514
	1513	1.81115e-146		3.17984	-145.742
	1514	1.07097e-146		3.18013	-145.97
	1515	6.33031e-147		3.18041	-146.199
	1516	3.74024e-147		3.1807	-146.427
	1517	2.20902e-147		3.18099	-146.656
	1518	1.30415e-147		3.18127	-146.885
	1519	7.69626e-148		3.18156	-147.114
	1520	4.54003e-148		3.18184	-147.343
	1521	2.6771e-148		3.18213	-147.572
	1522	1.57796e-148		3.18241	-147.802
	1523	9.29726e-149		3.1827	-148.032
	1524	5.4757e-149		3.18298	-148.262
	1525	3.22367e-149		3.18327	-148.492
	1526	1.89709e-149		3.18355	-148.722
	1527	1.11596e-149		3.18384	-148.952
	1528	6.56206e-150		3.18412	-149.183
	1529	3.85706e-150		3.18441	-149.414
	1530	2.2662e-150		3.18469	-149.645
	1531	1.33097e-150		3.18498	-149.876
	1532	7.81378e-151		3.18526	-150.107
	1533	4.58546e-151		3.18554	-150.339
	1534	2.68986e-151		3.18583	-150.57
	1535	1.57726e-151		3.18611	-150.802
	1536	9.24492e-152		3.18639	-151.034
	1537	5.41663e-152		3.18667	-151.266
	1538	3.17236e-152		3.18696	-151.499
	1539	1.85721e-152		3.18724	-151.731
	1540	1.08684e-152		3.18752	-151.964
	1541	6.35766e-153		3.1878	-152.197
	1542	3.71753e-153		3.18808	-152.43
	1543	2.17289e-153		3.18837	-152.663
	1544	1.26955e-153		3.18865	-152.896
	1545	7.41455e-154		3.18893	-153.13
	1546	4.3286e-154		3.18921	-153.364
	1547	2.52602e-154		3.18949	-153.598
	1548	1.47351e-154		3.18977	-153.832
	1549	8.59198e-155		3.19005	-154.066
	1550	5.00797e-155		3.19033	-154.3
	1551	2.9178e-155		3.19061	-154.535
	1552	1.69932e-155		3.19089	-154.77
	1553	9.89288e-156		3.19117	-155.005
	1554	5.75699e-156		3.19145	-155.24
	1555	3.34884e-156		3.19173	-155.475
	1556	1.94724e-156		3.19201	-155.711
	1557	1.13181e-156		3.19229	-155.946
	1558	6.57582e-157		3.19257	-156.182
	1559	3.81904e-157		3.19285	-156.418
	1560	2.2171e-157		3.19312	-156.654
	1561	1.2866e-157		3.1934	-156.891
	1562	7.46321e-158		3.19368	-157.127
	1563	4.32748e-158		3.19396	-157.364
	1564	2.50825e-158		3.19424	-157.601
	1565	1.45322e-158		3.19451	-157.838
	1566	8.4163e-159		3.19479	-158.075
	1567	4.87232e-159		3.19507	-158.312
	1568	2.81953e-159		3.19535	-158.55
	1569	1.63096e-159		3.19562	-158.788
	1570	9.43056e-160		3.1959	-159.025
	1571	5.45076e-160		3.19618	-159.264
	1572	3.14922e-160		3.19645	-159.502
	1573	1.81876e-160		3.19673	-159.74
	1574	1.04996e-160		3.197	-159.979
	1575	6.05897e-161		3.19728	-160.218
	1576	3.49502e-161		3.19756	-160.457
	1577	2.01524e-161		3.19783	-160.696
	1578	1.16153e-161		3.19811	-160.935
	1579	6.69208e-162		3.19838	-161.174
	1580	3.85405e-162		3.19866	-161.414
	1581	2.21871e-162		3.19893	-161.654
	1582	1.27676e-162		3.19921	-161.894
	1583	7.3442e-163		3.19948	-162.134
	1584	4.22285e-163		3.19976	-162.374
	1585	2.42713e-163		3.20003	-162.615
	1586	1.39446e-163		3.2003	-162.856
	1587	8.00844e-164		3.20058	-163.096
	1588	4.59742e-164		3.20085	-163.337
	1589	2.6382e-164		3.20112	-163.579
	1590	1.5133e-164		3.2014	-163.82
	1591	8.67704e-165		3.20167	-164.062
	1592	4.97329e-165		3.20194	-164.303
	1593	2.84932e-165		3.20222	-164.545
	1594	1.6318e-165		3.20249	-164.787
	1595	9.34149e-166		3.20276	-165.03
	1596	5.34556e-166		3.20303	-165.272
	1597	3.05771e-166		3.2033	-165.515
	1598	1.74834e-166		3.20358	-165.757
	1599	9.99266e-167		3.20385	-166
	1600	5.70904e-167		3.20412	-166.243
	1601	3.2604e-167		3.20439	-166.487
	1602	1.86125e-167		3.20466	-166.73
	1603	1.0621e-167		3.20493	-166.974
	1604	6.05834e-168		3.2052	-167.218
	1605	3.45436e-168		3.20548	-167.462
	1606	1.96882e-168		3.20575	-167.706
	1607	1.12169e-168		3.20602	-167.95
	1608	6.388e-169		3.20629	-168.195
	1609	3.6365e-169		3.20656	-168.439
	1610	2.06932e-169		3.20683	-168.684
	1611	1.17706e-169		3.2071	-168.929
	1612	6.69263e-170		3.20737	-169.174
	1613	3.80382e-170		3.20763	-169.42
	1614	2.16108e-170		3.2079	-169.665
	1615	1.22729e-170		3.20817	-169.911
	1616	6.96705e-171		3.20844	-170.157
	1617	3.95346e-171		3.20871	-170.403
	1618	2.2425e-171		3.20898	-170.649
	1619	1.27149e-171		3.20925	-170.896
	1620	7.20645e-172		3.20952	-171.142
	1621	4.08277e-172		3.20978	-171.389
	1622	2.31215e-172		3.21005	-171.636
	1623	1.30889e-172		3.21032	-171.883
	1624	7.40653e-173		3.21059	-172.13
	1625	4.18942e-173		3.21085	-172.378
	1626	2.36875e-173		3.21112	-172.625
	1627	1.33878e-173		3.21139	-172.873
	1628	7.56359e-174		3.21165	-173.121
	1629	4.27142e-174		3.21192	-173.369
	1630	2.41125e-174		3.21219	-173.618
	1631	1.36063e-174		3.21245	-173.866
	1632	7.67472e-175		3.21272	-174.115
	1633	4.32725e-175		3.21299	-174.364
	1634	2.43886e-175		3.21325	-174.613
	1635	1.37401e-175		3.21352	-174.862
	1636	7.73779e-176		3.21378	-175.111
	1637	4.35584e-176		3.21405	-175.361
	1638	2.45105e-176		3.21431	-175.611
	1639	1.37867e-176		3.21458	-175.861
	1640	7.75162e-177		3.21484	-176.111
	1641	4.35664e-177		3.21511	-176.361
	1642	2.44759e-177		3.21537	-176.611
	1643	1.37452e-177		3.21564	-176.862
	1644	7.71593e-178		3.2159	-177.113
	1645	4.32965e-178		3.21617	-177.364
	1646	2.42853e-178		3.21643	-177.615
	1647	1.36164e-178		3.21669	-177.866
	1648	7.63141e-179		3.21696	-178.117
	1649	4.27538e-179		3.21722	-178.369
	1650	2.39425e-179		3.21748	-178.621
	1651	1.34027e-179		3.21775	-178.873
	1652	7.49966e-180		3.21801	-179.125
	1653	4.19485e-180		3.21827	-179.377
	1654	2.3454e-180		3.21854	-179.63
	1655	1.31083e-180		3.2188	-179.882
	1656	7.32316e-181		3.21906	-180.135
	1657	4.08958e-181		3.21932	-180.388
	1658	2.28289e-181		3.21958	-180.642
	1659	1.27385e-181		3.21985	-180.895
	1660	7.1052e-182		3.22011	-181.148
	1661	3.96152e-182		3.22037	-181.402
	1662	2.20787e-182		3.22063	-181.656
	1663	1.23002e-182		3.22089	-181.91
	1664	6.84975e-183		3.22115	-182.164
	1665	3.81299e-183		3.22141	-182.419
	1666	2.12169e-183		3.22167	-182.673
	1667	1.18012e-183		3.22194	-182.928
	1668	6.56136e-184		3.2222	-183.183
	1669	3.64661e-184		3.22246	-183.438
	1670	2.02587e-184		3.22272	-183.693
	1671	1.12502e-184		3.22298	-183.949
	1672	6.24501e-185		3.22324	-184.204
	1673	3.46524e-185		3.2235	-184.46
	1674	1.92203e-185		3.22376	-184.716
	1675	1.06565e-185		3.22401	-184.972
	1676	5.90599e-186		3.22427	-185.229
	1677	3.27189e-186		3.22453	-185.485
	1678	1.81188e-186		3.22479	-185.742
	1679	1.00297e-186		3.22505	-185.999
	1680	5.54975e-187		3.22531	-186.256
	1681	3.06962e-187		3.22557	-186.513
	1682	1.69715e-187		3.22583	-186.77
	1683	9.37961e-188		3.22608	-187.028
	1684	5.18172e-188		3.22634	-187.286
	1685	2.86148e-188		3.2266	-187.543
	1686	1.57955e-188		3.22686	-187.801
	1687	8.71567e-189		3.22712	-188.06
	1688	4.80724e-189		3.22737	-188.318
	1689	2.65043e-189		3.22763	-188.577
	1690	1.46071e-189		3.22789	-188.835
	1691	8.04707e-190		3.22814	-189.094
	1692	4.43137e-190		3.2284	-189.353
	1693	2.43929e-190		3.22866	-189.613
	1694	1.3422e-190		3.22891	-189.872
	1695	7.38236e-191		3.22917	-190.132
	1696	4.05882e-191		3.22943	-190.392
	1697	2.23065e-191		3.22968	-190.652
	1698	1.22543e-191		3.22994	-190.912
	1699	6.72935e-192		3.23019	-191.172
	1700	3.69388e-192		3.23045	-191.433
	1701	2.02684e-192		3.2307	-191.693
	1702	1.11169e-192		3.23096	-191.954
	1703	6.09497e-193		3.23121	-192.215
	1704	3.34031e-193		3.23147	-192.476
	1705	1.8299e-193		3.23172	-192.738
	1706	1.00207e-193		3.23198	-192.999
	1707	5.48517e-194		3.23223	-193.261
	1708	3.00131e-194		3.23249	-193.523
	1709	1.64156e-194		3.23274	-193.785
	1710	8.97492e-195		3.233	-194.047
	1711	4.90489e-195		3.23325	-194.309
	1712	2.67951e-195		3.2335	-194.572
	1713	1.46321e-195		3.23376	-194.835
	1714	7.98703e-196		3.23401	-195.098
	1715	4.35802e-196		3.23426	-195.361
	1716	2.37695e-196		3.23452	-195.624
	1717	1.29592e-196		3.23477	-195.887
	1718	7.06253e-197		3.23502	-196.151
	1719	3.84742e-197		3.23528	-196.415
	1720	2.09511e-197		3.23553	-196.679
	1721	1.14043e-197		3.23578	-196.943
	1722	6.20521e-198		3.23603	-197.207
	1723	3.37498e-198		3.23629	-197.472
	1724	1.8349e-198		3.23654	-197.736
	1725	9.97193e-199		3.23679	-198.001
	1726	5.41717e-199		3.23704	-198.266
	1727	2.94166e-199		3.23729	-198.531
	1728	1.59676e-199		3.23754	-198.797
	1729	8.66385e-200		3.23779	-199.062
	1730	4.69904e-200		3.23805	-199.328
	1731	2.54762e-200		3.2383	-199.594
	1732	1.38066e-200		3.23855	-199.86
	1733	7.47934e-201		3.2388	-200.126
	1734	4.05011e-201		3.23905	-200.393
	1735	2.19228e-201		3.2393	-200.659
	1736	1.18619e-201		3.23955	-200.926
	1737	6.41558e-202		3.2398	-201.193
	1738	3.46852e-202		3.24005	-201.46
	1739	1.87448e-202		3.2403	-201.727
	1740	1.01261e-202		3.24055	-201.995
	1741	5.46801e-203		3.2408	-202.262
	1742	2.9515e-203		3.24105	-202.53
	1743	1.59251e-203		3.2413	-202.798
	1744	8.58915e-204		3.24155	-203.066
	1745	4.63066e-204		3.2418	-203.334
	1746	2.49553e-204		3.24204	-203.603
	1747	1.34433e-204		3.24229	-203.871
	1748	7.23901e-205		3.24254	-204.14
	1749	3.89652e-205		3.24279	-204.409
	1750	2.09653e-205		3.24304	-204.678
	1751	1.12759e-205		3.24329	-204.948
	1752	6.06218e-206		3.24353	-205.217
	1753	3.25786e-206		3.24378	-205.487
	1754	1.75009e-206		3.24403	-205.757
	1755	9.3976e-207		3.24428	-206.027
	1756	5.04428e-207		3.24452	-206.297
	1757	2.7065e-207		3.24477	-206.568
	1758	1.45158e-207		3.24502	-206.838
	1759	7.7822e-208		3.24527	-207.109
	1760	4.17052e-208		3.24551	-207.38
	1761	2.2341e-208		3.24576	-207.651
	1762	1.19631e-208		3.24601	-207.922
	1763	6.40337e-209		3.24625	-208.194
	1764	3.42611e-209		3.2465	-208.465
	1765	1.8324e-209		3.24674	-208.737
	1766	9.79635e-210		3.24699	-209.009
	1767	5.23523e-210		3.24724	-209.281
	1768	2.79662e-210		3.24748	-209.553
	1769	1.49333e-210		3.24773	-209.826
	1770	7.97088e-211		3.24797	-210.098
	1771	4.25287e-211		3.24822	-210.371
	1772	2.26822e-211		3.24846	-210.644
	1773	1.20924e-211		3.24871	-210.917
	1774	6.4442e-212		3.24895	-211.191
	1775	3.43281e-212		3.2492	-211.464
	1776	1.82792e-212		3.24944	-211.738
	1777	9.72953e-213		3.24969	-212.012
	1778	5.17669e-213		3.24993	-212.286
	1779	2.7532e-213		3.25018	-212.56
	1780	1.4637e-213		3.25042	-212.835
	1781	7.7784e-214		3.25066	-213.109
	1782	4.13195e-214		3.25091	-213.384
	1783	2.19405e-214		3.25115	-213.659
	1784	1.16457e-214		3.25139	-213.934
	1785	6.17887e-215		3.25164	-214.209
	1786	3.27702e-215		3.25188	-214.485
	1787	1.73731e-215		3.25212	-214.76
	1788	9.2066e-216		3.25237	-215.036
	1789	4.87695e-216		3.25261	-215.312
	1790	2.5824e-216		3.25285	-215.588
	1791	1.36687e-216		3.2531	-215.864
	1792	7.23193e-217		3.25334	-216.141
	1793	3.8248e-217		3.25358	-216.417
	1794	2.02204e-217		3.25382	-216.694
	1795	1.06855e-217		3.25406	-216.971
	1796	5.64455e-218		3.25431	-217.248
	1797	2.9805e-218		3.25455	-217.526
	1798	1.57317e-218		3.25479	-217.803
	1799	8.30017e-219		3.25503	-218.081
	1800	4.37749e-219		3.25527	-218.359
	1801	2.30776e-219		3.25551	-218.637
	1802	1.21613e-219		3.25575	-218.915
	1803	6.40617e-220		3.256	-219.193
	1804	3.3732e-220		3.25624	-219.472
	1805	1.77546e-220		3.25648	-219.751
	1806	9.3413e-221		3.25672	-220.03
	1807	4.91281e-221		3.25696	-220.309
	1808	2.58273e-221		3.2572	-220.588
	1809	1.35723e-221		3.25744	-220.867
	1810	7.12943e-222		3.25768	-221.147
	1811	3.74354e-222		3.25792	-221.427
	1812	1.96488e-222		3.25816	-221.707
	1813	1.0309e-222		3.2584	-221.987
	1814	5.40658e-223		3.25864	-222.267
	1815	2.83436e-223		3.25888	-222.548
	1816	1.4853e-223		3.25912	-222.828
	1817	7.78035e-224		3.25935	-223.109
	1818	4.0739e-224		3.25959	-223.39
	1819	2.1323e-224		3.25983	-223.671
	1820	1.11561e-224		3.26007	-223.952
	1821	5.83449e-225		3.26031	-224.234
	1822	3.05014e-225		3.26055	-224.516
	1823	1.5939e-225		3.26079	-224.798
	1824	8.3259e-226		3.26102	-225.08
	1825	4.34737e-226		3.26126	-225.362
	1826	2.26907e-226		3.2615	-225.644
	1827	1.18385e-226		3.26174	-225.927
	1828	6.17406e-227		3.26198	-226.209
	1829	3.21863e-227		3.26221	-226.492
	1830	1.67725e-227		3.26245	-226.775
	1831	8.73678e-228		3.26269	-227.059
	1832	4.54916e-228		3.26293	-227.342
	1833	2.36775e-228		3.26316	-227.626
	1834	1.23188e-228		3.2634	-227.909
	1835	6.40659e-229		3.26364	-228.193
	1836	3.33051e-229		3.26387	-228.477
	1837	1.7307e-229		3.26411	-228.762
	1838	8.98999e-230		3.26435	-229.046
	1839	4.66791e-230		3.26458	-229.331
	1840	2.42277e-230		3.26482	-229.616
	1841	1.25698e-230		3.26505	-229.901
	1842	6.51884e-231		3.26529	-230.186
	1843	3.3794e-231		3.26553	-230.471
	1844	1.75119e-231		3.26576	-230.757
	1845	9.07099e-232		3.266	-231.042
	1846	4.6968e-232		3.26623	-231.328
	1847	2.43095e-232		3.26647	-231.614
	1848	1.2577e-232		3.2667	-231.9
	1849	6.50432e-233		3.26694	-232.187
	1850	3.36244e-233		3.26717	-232.473
	1851	1.73753e-233		3.26741	-232.76
	1852	8.97508e-234		3.26764	-233.047
	1853	4.63415e-234		3.26788	-233.334
	1854	2.39181e-234		3.26811	-233.621
	1855	1.23399e-234		3.26834	-233.909
	1856	6.36387e-235		3.26858	-234.196
	1857	3.28064e-235		3.26881	-234.484
	1858	1.69052e-235		3.26905	-234.772
	1859	8.70783e-236		3.26928	-235.06
	1860	4.48358e-236		3.26951	-235.348
	1861	2.30763e-236		3.26975	-235.637
	1862	1.18723e-236		3.26998	-235.925
	1863	6.10561e-237		3.27021	-236.214
	1864	3.1387e-237		3.27045	-236.503
	1865	1.61286e-237		3.27068	-236.792
	1866	8.28455e-238		3.27091	-237.082
	1867	4.25371e-238		3.27114	-237.371
	1868	2.1832e-238		3.27138	-237.661
	1869	1.12007e-238		3.27161	-237.951
	1870	5.74413e-239		3.27184	-238.241
	1871	2.94461e-239		3.27207	-238.531
	1872	1.5089e-239		3.27231	-238.821
	1873	7.72887e-240		3.27254	-239.112
	1874	3.9573e-240		3.27277	-239.403
	1875	2.02539e-240		3.273	-239.693
	1876	1.0362e-240		3.27323	-239.985
	1877	5.29916e-241		3.27346	-240.276
	1878	2.70891e-241		3.2737	-240.567
	1879	1.38424e-241		3.27393	-240.859
	1880	7.07051e-242		3.27416	-241.151
	1881	3.61009e-242		3.27439	-241.442
	1882	1.84252e-242		3.27462	-241.735
	1883	9.40008e-243		3.27485	-242.027
	1884	4.79377e-243		3.27508	-242.319
	1885	2.44371e-243		3.27531	-242.612
	1886	1.24523e-243		3.27554	-242.905
	1887	6.34269e-244		3.27577	-243.198
	1888	3.22942e-244		3.276	-243.491
	1889	1.64362e-244		3.27623	-243.784
	1890	8.36192e-245		3.27646	-244.078
	1891	4.25242e-245		3.27669	-244.371
	1892	2.16169e-245		3.27692	-244.665
	1893	1.09844e-245		3.27715	-244.959
	1894	5.57936e-246		3.27738	-245.253
	1895	2.83282e-246		3.27761	-245.548
	1896	1.43774e-246		3.27784	-245.842
	1897	7.29405e-247		3.27807	-246.137
	1898	3.69898e-247		3.2783	-246.432
	1899	1.87509e-247		3.27852	-246.727
	1900	9.50144e-248		3.27875	-247.022
	1901	4.81263e-248		3.27898	-247.318
	1902	2.4367e-248		3.27921	-247.613
	1903	1.23324e-248		3.27944	-247.909
	1904	6.23905e-249		3.27967	-248.205
	1905	3.15513e-249		3.27989	-248.501
	1906	1.59493e-249		3.28012	-248.797
	1907	8.05919e-250		3.28035	-249.094
	1908	4.07069e-250		3.28058	-249.39
	1909	2.05528e-250		3.28081	-249.687
	1910	1.03729e-250		3.28103	-249.984
	1911	5.23307e-251		3.28126	-250.281
	1912	2.639e-251		3.28149	-250.579
	1913	1.33029e-251		3.28171	-250.876
	1914	6.70319e-252		3.28194	-251.174
	1915	3.37631e-252		3.28217	-251.472
	1916	1.69992e-252		3.2824	-251.77
	1917	8.55545e-253		3.28262	-252.068
	1918	4.3041e-253		3.28285	-252.366
	1919	2.16446e-253		3.28307	-252.665
	1920	1.08803e-253		3.2833	-252.963
	1921	5.46713e-254		3.28353	-253.262
	1922	2.74602e-254		3.28375	-253.561
	1923	1.37872e-254		3.28398	-253.861
	1924	6.91947e-255		3.28421	-254.16
	1925	3.47133e-255		3.28443	-254.46
	1926	1.74079e-255		3.28466	-254.759
	1927	8.72615e-256		3.28488	-255.059
	1928	4.37245e-256		3.28511	-255.359
	1929	2.19005e-256		3.28533	-255.66
	1930	1.0965e-256		3.28556	-255.96
	1931	5.4877e-257		3.28578	-256.261
	1932	2.74535e-257		3.28601	-256.561
	1933	1.37288e-257		3.28623	-256.862
	1934	6.86265e-258		3.28646	-257.164
	1935	3.42909e-258		3.28668	-257.465
	1936	1.71274e-258		3.28691	-257.766
	1937	8.55127e-259		3.28713	-258.068
	1938	4.26772e-259		3.28735	-258.37
	1939	2.12906e-259		3.28758	-258.672
	1940	1.06171e-259		3.2878	-258.974
	1941	5.29236e-260		3.28803	-259.276
	1942	2.63706e-260		3.28825	-259.579
	1943	1.31346e-260		3.28847	-259.882
	1944	6.53943e-261		3.2887	-260.184
	1945	3.25454e-261		3.28892	-260.488
	1946	1.61907e-261		3.28914	-260.791
	1947	8.05131e-262		3.28937	-261.094
	1948	4.00216e-262		3.28959	-261.398
	1949	1.98861e-262		3.28981	-261.701
	1950	9.87711e-263		3.29003	-262.005
	1951	4.90385e-263		3.29026	-262.309
	1952	2.43372e-263		3.29048	-262.614
	1953	1.20734e-263		3.2907	-262.918
	1954	5.98709e-264		3.29092	-263.223
	1955	2.96775e-264		3.29115	-263.528
	1956	1.4705e-264		3.29137	-263.833
	1957	7.28334e-265		3.29159	-264.138
	1958	3.60597e-265		3.29181	-264.443
	1959	1.78459e-265		3.29203	-264.748
	1960	8.82841e-266		3.29226	-265.054
	1961	4.36569e-266		3.29248	-265.36
	1962	2.15799e-266		3.2927	-265.666
	1963	1.06628e-266		3.29292	-265.972
	1964	5.26647e-267		3.29314	-266.278
	1965	2.60013e-267		3.29336	-266.585
	1966	1.2832e-267		3.29358	-266.892
	1967	6.33029e-268		3.2938	-267.199
	1968	3.1216e-268		3.29403	-267.506
	1969	1.53871e-268		3.29425	-267.813
	1970	7.58165e-269		3.29447	-268.12
	1971	3.73419e-269		3.29469	-268.428
	1972	1.83846e-269		3.29491	-268.736
	1973	9.04774e-270		3.29513	-269.043
	1974	4.45094e-270		3.29535	-269.352
	1975	2.18872e-270		3.29557	-269.66
	1976	1.07585e-270		3.29579	-269.968
	1977	5.2862e-271		3.29601	-270.277
	1978	2.59633e-271		3.29623	-270.586
	1979	1.27469e-271		3.29645	-270.895
	1980	6.25565e-272		3.29667	-271.204
	1981	3.0688e-272		3.29688	-271.513
	1982	1.50484e-272		3.2971	-271.823
	1983	7.37629e-273		3.29732	-272.132
	1984	3.6142e-273		3.29754	-272.442
	1985	1.77016e-273		3.29776	-272.752
	1986	8.66642e-274		3.29798	-273.062
	1987	4.24124e-274		3.2982	-273.373
	1988	2.07478e-274		3.29842	-273.683
	1989	1.01456e-274		3.29863	-273.994
	1990	4.95918e-275		3.29885	-274.305
	1991	2.42308e-275		3.29907	-274.616
	1992	1.18346e-275		3.29929	-274.927
	1993	5.77782e-276		3.29951	-275.238
[truncated: 101 more rows]

## Sheet: Exponential
Percolation in protein sequence space
Patrick C. F. Buchholz, Silvia Fademrecht, Jürgen Pleiss, Institute of Biochemistry and Technical Biochemistry, University of Stuttgart, Stuttgart, Germany
Exponential model distribution: N(s) = a exp(-b s)
	a =	10000
	b =	0.2
	s	N(s)		log s	logN(s)
	1	8187.31		0	3.91314
	2	6703.2		0.30103	3.82628
	3	5488.12		0.477121	3.73942
	4	4493.29		0.60206	3.65256
	5	3678.79		0.69897	3.56571
	6	3011.94		0.778151	3.47885
	7	2465.97		0.845098	3.39199
	8	2018.97		0.90309	3.30513
	9	1652.99		0.954243	3.21827
	10	1353.35		1	3.13141
	11	1108.03		1.04139	3.04455		Histogram		Ni,j	log j	log Ni,j
	12	907.18		1.07918	2.95769			j
	13	742.736		1.11394	2.87083		i=1, j=10	10	39053.9	1	4.59166
	14	608.101		1.14613	2.78398		i=11, j=100	100	6112.63	2	3.78623
	15	497.871		1.17609	2.69712		i=101, j=1000	1000	9.30952e-05	3	-4.03107
	16	407.622		1.20412	2.61026		i=1001, j=10000	10000	6.25058e-83	4	-82.2041
	17	333.733		1.23045	2.5234
	18	273.237		1.25527	2.43654
	19	223.708		1.27875	2.34968
	20	183.156		1.30103	2.26282
	21	149.956		1.32222	2.17596
	22	122.773		1.34242	2.0891
	23	100.518		1.36173	2.00225
	24	82.2975		1.38021	1.91539
	25	67.3795		1.39794	1.82853
	26	55.1656		1.41497	1.74167
	27	45.1658		1.43136	1.65481
	28	36.9786		1.44716	1.56795
	29	30.2755		1.4624	1.48109
	30	24.7875		1.47712	1.39423
	31	20.2943		1.49136	1.30737
	32	16.6156		1.50515	1.22052
	33	13.6037		1.51851	1.13366
	34	11.1378		1.53148	1.0468
	35	9.11882		1.54407	0.959939
	36	7.46586		1.5563	0.87308
	37	6.11253		1.5682	0.786221
	38	5.00451		1.57978	0.699362
	39	4.09735		1.59106	0.612503
	40	3.35463		1.60206	0.525644
	41	2.74654		1.61278	0.438785
	42	2.24867		1.62325	0.351926
	43	1.84106		1.63347	0.265067
	44	1.50733		1.64345	0.178209
	45	1.2341		1.65321	0.0913497
	46	1.01039		1.66276	0.00449077
	47	0.827241		1.6721	-0.0823681
	48	0.677287		1.68124	-0.169227
	49	0.554516		1.6902	-0.256086
	50	0.453999		1.69897	-0.342945
	51	0.371703		1.70757	-0.429804
	52	0.304325		1.716	-0.516663
	53	0.24916		1.72428	-0.603522
	54	0.203995		1.73239	-0.69038
	55	0.167017		1.74036	-0.777239
	56	0.136742		1.74819	-0.864098
	57	0.111955		1.75587	-0.950957
	58	0.0916609		1.76343	-1.03782
	59	0.0750456		1.77085	-1.12467
	60	0.0614421		1.77815	-1.21153
	61	0.0503046		1.78533	-1.29839
	62	0.0411859		1.79239	-1.38525
	63	0.0337202		1.79934	-1.47211
	64	0.0276077		1.80618	-1.55897
	65	0.0226033		1.81291	-1.64583
	66	0.018506		1.81954	-1.73269
	67	0.0151514		1.82607	-1.81955
	68	0.012405		1.83251	-1.9064
	69	0.0101563		1.83885	-1.99326
	70	0.00831529		1.8451	-2.08012
	71	0.00680798		1.85126	-2.16698
	72	0.0055739		1.85733	-2.25384
	73	0.00456353		1.86332	-2.3407
	74	0.0037363		1.86923	-2.42756
	75	0.00305902		1.87506	-2.51442
	76	0.00250452		1.88081	-2.60128
	77	0.00205052		1.88649	-2.68814
	78	0.00167883		1.89209	-2.77499
	79	0.00137451		1.89763	-2.86185
	80	0.00112535		1.90309	-2.94871
	81	0.00092136		1.90849	-3.03557
	82	0.000754346		1.91381	-3.12243
	83	0.000617606		1.91908	-3.20929
	84	0.000505653		1.92428	-3.29615
	85	0.000413994		1.92942	-3.38301
	86	0.000338949		1.9345	-3.46987
	87	0.000277508		1.93952	-3.55672
	88	0.000227205		1.94448	-3.64358
	89	0.000186019		1.94939	-3.73044
	90	0.0001523		1.95424	-3.8173
	91	0.000124693		1.95904	-3.90416
	92	0.00010209		1.96379	-3.99102
	93	8.35839e-05		1.96848	-4.07788
	94	6.84327e-05		1.97313	-4.16474
	95	5.6028e-05		1.97772	-4.2516
	96	4.58718e-05		1.98227	-4.33845
	97	3.75567e-05		1.98677	-4.42531
	98	3.07488e-05		1.99123	-4.51217
	99	2.5175e-05		1.99564	-4.59903
	100	2.06115e-05		2	-4.68589
	101	1.68753e-05		2.00432	-4.77275
	102	1.38163e-05		2.0086	-4.85961
	103	1.13119e-05		2.01284	-4.94647
	104	9.26136e-06		2.01703	-5.03333
	105	7.58256e-06		2.02119	-5.12018
	106	6.20808e-06		2.02531	-5.20704
	107	5.08274e-06		2.02938	-5.2939
	108	4.1614e-06		2.03342	-5.38076
	109	3.40706e-06		2.03743	-5.46762
	110	2.78947e-06		2.04139	-5.55448
	111	2.28382e-06		2.04532	-5.64134
	112	1.86984e-06		2.04922	-5.7282
	113	1.53089e-06		2.05308	-5.81506
	114	1.25339e-06		2.0569	-5.90191
	115	1.02619e-06		2.0607	-5.98877
	116	8.40172e-07		2.06446	-6.07563
	117	6.87874e-07		2.06819	-6.16249
	118	5.63184e-07		2.07188	-6.24935
	119	4.61096e-07		2.07555	-6.33621
	120	3.77513e-07		2.07918	-6.42307
	121	3.09082e-07		2.08279	-6.50993
	122	2.53055e-07		2.08636	-6.59679
	123	2.07184e-07		2.08991	-6.68364
	124	1.69628e-07		2.09342	-6.7705
	125	1.38879e-07		2.09691	-6.85736
	126	1.13705e-07		2.10037	-6.94422
	127	9.30937e-08		2.1038	-7.03108
	128	7.62187e-08		2.10721	-7.11794
	129	6.24026e-08		2.11059	-7.2048
	130	5.10909e-08		2.11394	-7.29166
	131	4.18297e-08		2.11727	-7.37852
	132	3.42472e-08		2.12057	-7.46537
	133	2.80393e-08		2.12385	-7.55223
	134	2.29566e-08		2.1271	-7.63909
	135	1.87953e-08		2.13033	-7.72595
	136	1.53883e-08		2.13354	-7.81281
	137	1.25989e-08		2.13672	-7.89967
	138	1.03151e-08		2.13988	-7.98653
	139	8.44527e-09		2.14301	-8.07339
	140	6.9144e-09		2.14613	-8.16025
	141	5.66103e-09		2.14922	-8.2471
	142	4.63486e-09		2.15229	-8.33396
	143	3.7947e-09		2.15534	-8.42082
	144	3.10684e-09		2.15836	-8.50768
	145	2.54367e-09		2.16137	-8.59454
	146	2.08258e-09		2.16435	-8.6814
	147	1.70507e-09		2.16732	-8.76826
	148	1.39599e-09		2.17026	-8.85512
	149	1.14294e-09		2.17319	-8.94198
	150	9.35762e-10		2.17609	-9.02883
	151	7.66137e-10		2.17898	-9.11569
	152	6.2726e-10		2.18184	-9.20255
	153	5.13557e-10		2.18469	-9.28941
	154	4.20465e-10		2.18752	-9.37627
	155	3.44248e-10		2.19033	-9.46313
	156	2.81846e-10		2.19312	-9.54999
	157	2.30756e-10		2.1959	-9.63685
	158	1.88927e-10		2.19866	-9.72371
	159	1.5468e-10		2.2014	-9.81056
	160	1.26642e-10		2.20412	-9.89742
	161	1.03685e-10		2.20683	-9.98428
	162	8.48904e-11		2.20952	-10.0711
	163	6.95024e-11		2.21219	-10.158
	164	5.69038e-11		2.21484	-10.2449
	165	4.65889e-11		2.21748	-10.3317
	166	3.81437e-11		2.22011	-10.4186
	167	3.12294e-11		2.22272	-10.5054
	168	2.55685e-11		2.22531	-10.5923
	169	2.09337e-11		2.22789	-10.6792
	170	1.71391e-11		2.23045	-10.766
	171	1.40323e-11		2.233	-10.8529
	172	1.14887e-11		2.23553	-10.9397
	173	9.40613e-12		2.23805	-11.0266
	174	7.70109e-12		2.24055	-11.1134
	175	6.30512e-12		2.24304	-11.2003
	176	5.16219e-12		2.24551	-11.2872
	177	4.22645e-12		2.24797	-11.374
	178	3.46032e-12		2.25042	-11.4609
	179	2.83307e-12		2.25285	-11.5477
	180	2.31952e-12		2.25527	-11.6346
	181	1.89906e-12		2.25768	-11.7215
	182	1.55482e-12		2.26007	-11.8083
	183	1.27298e-12		2.26245	-11.8952
	184	1.04223e-12		2.26482	-11.982
	185	8.53305e-13		2.26717	-12.0689
	186	6.98627e-13		2.26951	-12.1558
	187	5.71987e-13		2.27184	-12.2426
	188	4.68304e-13		2.27416	-12.3295
	189	3.83415e-13		2.27646	-12.4163
	190	3.13913e-13		2.27875	-12.5032
	191	2.5701e-13		2.28103	-12.59
	192	2.10422e-13		2.2833	-12.6769
	193	1.72279e-13		2.28556	-12.7638
	194	1.4105e-13		2.2878	-12.8506
	195	1.15482e-13		2.29003	-12.9375
	196	9.45489e-14		2.29226	-13.0243
	197	7.74101e-14		2.29447	-13.1112
	198	6.3378e-14		2.29667	-13.1981
	199	5.18895e-14		2.29885	-13.2849
	200	4.24835e-14		2.30103	-13.3718
	201	3.47826e-14		2.3032	-13.4586
	202	2.84776e-14		2.30535	-13.5455
	203	2.33155e-14		2.3075	-13.6324
	204	1.90891e-14		2.30963	-13.7192
	205	1.56288e-14		2.31175	-13.8061
	206	1.27958e-14		2.31387	-13.8929
	207	1.04763e-14		2.31597	-13.9798
	208	8.57728e-15		2.31806	-14.0667
	209	7.02248e-15		2.32015	-14.1535
	210	5.74952e-15		2.32222	-14.2404
	211	4.70731e-15		2.32428	-14.3272
	212	3.85402e-15		2.32634	-14.4141
	213	3.1554e-15		2.32838	-14.5009
	214	2.58343e-15		2.33041	-14.5878
	215	2.11513e-15		2.33244	-14.6747
	216	1.73172e-15		2.33445	-14.7615
	217	1.41781e-15		2.33646	-14.8484
	218	1.16081e-15		2.33846	-14.9352
	219	9.5039e-16		2.34044	-15.0221
	220	7.78113e-16		2.34242	-15.109
	221	6.37065e-16		2.34439	-15.1958
	222	5.21585e-16		2.34635	-15.2827
	223	4.27038e-16		2.3483	-15.3695
	224	3.49629e-16		2.35025	-15.4564
	225	2.86252e-16		2.35218	-15.5433
	226	2.34363e-16		2.35411	-15.6301
	227	1.9188e-16		2.35603	-15.717
	228	1.57098e-16		2.35793	-15.8038
	229	1.28621e-16		2.35984	-15.8907
	230	1.05306e-16		2.36173	-15.9775
	231	8.62174e-17		2.36361	-16.0644
	232	7.05888e-17		2.36549	-16.1513
	233	5.77933e-17		2.36736	-16.2381
	234	4.73171e-17		2.36922	-16.325
	235	3.874e-17		2.37107	-16.4118
	236	3.17176e-17		2.37291	-16.4987
	237	2.59682e-17		2.37475	-16.5856
	238	2.12609e-17		2.37658	-16.6724
	239	1.7407e-17		2.3784	-16.7593
	240	1.42516e-17		2.38021	-16.8461
	241	1.16683e-17		2.38202	-16.933
	242	9.55316e-18		2.38382	-17.0199
	243	7.82147e-18		2.38561	-17.1067
	244	6.40368e-18		2.38739	-17.1936
	245	5.24289e-18		2.38917	-17.2804
	246	4.29251e-18		2.39094	-17.3673
	247	3.51441e-18		2.3927	-17.4541
	248	2.87736e-18		2.39445	-17.541
	249	2.35578e-18		2.3962	-17.6279
	250	1.92875e-18		2.39794	-17.7147
	251	1.57913e-18		2.39967	-17.8016
	252	1.29288e-18		2.4014	-17.8884
	253	1.05852e-18		2.40312	-17.9753
	254	8.66643e-19		2.40483	-18.0622
	255	7.09547e-19		2.40654	-18.149
	256	5.80928e-19		2.40824	-18.2359
	257	4.75624e-19		2.40993	-18.3227
	258	3.89408e-19		2.41162	-18.4096
	259	3.1882e-19		2.4133	-18.4965
	260	2.61028e-19		2.41497	-18.5833
	261	2.13712e-19		2.41664	-18.6702
	262	1.74972e-19		2.4183	-18.757
	263	1.43255e-19		2.41996	-18.8439
	264	1.17287e-19		2.4216	-18.9307
	265	9.60268e-20		2.42325	-19.0176
	266	7.86201e-20		2.42488	-19.1045
	267	6.43687e-20		2.42651	-19.1913
	268	5.27006e-20		2.42813	-19.2782
	269	4.31476e-20		2.42975	-19.365
	270	3.53263e-20		2.43136	-19.4519
	271	2.89227e-20		2.43297	-19.5388
	272	2.36799e-20		2.43457	-19.6256
	273	1.93875e-20		2.43616	-19.7125
	274	1.58731e-20		2.43775	-19.7993
	275	1.29958e-20		2.43933	-19.8862
	276	1.06401e-20		2.44091	-19.9731
	277	8.71135e-21		2.44248	-20.0599
	278	7.13225e-21		2.44404	-20.1468
	279	5.8394e-21		2.4456	-20.2336
	280	4.78089e-21		2.44716	-20.3205
	281	3.91426e-21		2.44871	-20.4073
	282	3.20473e-21		2.45025	-20.4942
	283	2.62381e-21		2.45179	-20.5811
	284	2.14819e-21		2.45332	-20.6679
	285	1.75879e-21		2.45484	-20.7548
	286	1.43998e-21		2.45637	-20.8416
	287	1.17895e-21		2.45788	-20.9285
	288	9.65246e-22		2.45939	-21.0154
	289	7.90276e-22		2.4609	-21.1022
	290	6.47023e-22		2.4624	-21.1891
	291	5.29738e-22		2.46389	-21.2759
	292	4.33713e-22		2.46538	-21.3628
	293	3.55094e-22		2.46687	-21.4497
	294	2.90726e-22		2.46835	-21.5365
	295	2.38027e-22		2.46982	-21.6234
	296	1.9488e-22		2.47129	-21.7102
	297	1.59554e-22		2.47276	-21.7971
	298	1.30632e-22		2.47422	-21.884
	299	1.06952e-22		2.47567	-21.9708
	300	8.75651e-23		2.47712	-22.0577
	301	7.16922e-23		2.47857	-22.1445
	302	5.86966e-23		2.48001	-22.2314
	303	4.80567e-23		2.48144	-22.3182
	304	3.93455e-23		2.48287	-22.4051
	305	3.22134e-23		2.4843	-22.492
	306	2.63741e-23		2.48572	-22.5788
	307	2.15933e-23		2.48714	-22.6657
	308	1.76791e-23		2.48855	-22.7525
	309	1.44744e-23		2.48996	-22.8394
	310	1.18506e-23		2.49136	-22.9263
	311	9.70249e-24		2.49276	-23.0131
	312	7.94373e-24		2.49415	-23.1
	313	6.50377e-24		2.49554	-23.1868
	314	5.32484e-24		2.49693	-23.2737
	315	4.35961e-24		2.49831	-23.3606
	316	3.56935e-24		2.49969	-23.4474
	317	2.92233e-24		2.50106	-23.5343
	318	2.3926e-24		2.50243	-23.6211
	319	1.9589e-24		2.50379	-23.708
	320	1.60381e-24		2.50515	-23.7948
	321	1.31309e-24		2.50651	-23.8817
	322	1.07507e-24		2.50786	-23.9686
	323	8.8019e-25		2.5092	-24.0554
	324	7.20639e-25		2.51055	-24.1423
	325	5.90009e-25		2.51188	-24.2291
	326	4.83059e-25		2.51322	-24.316
	327	3.95495e-25		2.51455	-24.4029
	328	3.23804e-25		2.51587	-24.4897
	329	2.65108e-25		2.5172	-24.5766
	330	2.17052e-25		2.51851	-24.6634
	331	1.77707e-25		2.51983	-24.7503
	332	1.45494e-25		2.52114	-24.8372
	333	1.19121e-25		2.52244	-24.924
	334	9.75278e-26		2.52375	-25.0109
	335	7.9849e-26		2.52504	-25.0977
	336	6.53749e-26		2.52634	-25.1846
	337	5.35244e-26		2.52763	-25.2714
	338	4.38221e-26		2.52892	-25.3583
	339	3.58785e-26		2.5302	-25.4452
	340	2.93748e-26		2.53148	-25.532
	341	2.40501e-26		2.53275	-25.6189
	342	1.96905e-26		2.53403	-25.7057
	343	1.61212e-26		2.53529	-25.7926
	344	1.3199e-26		2.53656	-25.8795
	345	1.08064e-26		2.53782	-25.9663
	346	8.84753e-27		2.53908	-26.0532
	347	7.24374e-27		2.54033	-26.14
	348	5.93067e-27		2.54158	-26.2269
	349	4.85563e-27		2.54283	-26.3138
	350	3.97545e-27		2.54407	-26.4006
	351	3.25482e-27		2.54531	-26.4875
	352	2.66482e-27		2.54654	-26.5743
	353	2.18177e-27		2.54777	-26.6612
	354	1.78628e-27		2.549	-26.748
	355	1.46249e-27		2.55023	-26.8349
	356	1.19738e-27		2.55145	-26.9218
	357	9.80334e-28		2.55267	-27.0086
	358	8.02629e-28		2.55388	-27.0955
	359	6.57137e-28		2.55509	-27.1823
	360	5.38019e-28		2.5563	-27.2692
	361	4.40492e-28		2.55751	-27.3561
	362	3.60645e-28		2.55871	-27.4429
	363	2.95271e-28		2.55991	-27.5298
	364	2.41747e-28		2.5611	-27.6166
	365	1.97926e-28		2.56229	-27.7035
	366	1.62048e-28		2.56348	-27.7904
	367	1.32674e-28		2.56467	-27.8772
	368	1.08624e-28		2.56585	-27.9641
	369	8.89339e-29		2.56703	-28.0509
	370	7.28129e-29		2.5682	-28.1378
	371	5.96142e-29		2.56937	-28.2247
	372	4.88079e-29		2.57054	-28.3115
	373	3.99606e-29		2.57171	-28.3984
	374	3.27169e-29		2.57287	-28.4852
	375	2.67864e-29		2.57403	-28.5721
	376	2.19308e-29		2.57519	-28.6589
	377	1.79554e-29		2.57634	-28.7458
	378	1.47007e-29		2.57749	-28.8327
	379	1.20359e-29		2.57864	-28.9195
	380	9.85415e-30		2.57978	-29.0064
	381	8.0679e-30		2.58092	-29.0932
	382	6.60544e-30		2.58206	-29.1801
	383	5.40807e-30		2.5832	-29.267
	384	4.42776e-30		2.58433	-29.3538
	385	3.62514e-30		2.58546	-29.4407
	386	2.96801e-30		2.58659	-29.5275
	387	2.43e-30		2.58771	-29.6144
	388	1.98952e-30		2.58883	-29.7013
	389	1.62888e-30		2.58995	-29.7881
	390	1.33361e-30		2.59106	-29.875
	391	1.09187e-30		2.59218	-29.9618
	392	8.93949e-31		2.59329	-30.0487
	393	7.31903e-31		2.59439	-30.1355
	394	5.99232e-31		2.5955	-30.2224
	395	4.90609e-31		2.5966	-30.3093
	396	4.01677e-31		2.5977	-30.3961
	397	3.28865e-31		2.59879	-30.483
	398	2.69252e-31		2.59988	-30.5698
	399	2.20445e-31		2.60097	-30.6567
	400	1.80485e-31		2.60206	-30.7436
	401	1.47769e-31		2.60314	-30.8304
	402	1.20983e-31		2.60423	-30.9173
	403	9.90523e-32		2.60531	-31.0041
	404	8.10972e-32		2.60638	-31.091
	405	6.63968e-32		2.60746	-31.1779
	406	5.43611e-32		2.60853	-31.2647
	407	4.45071e-32		2.60959	-31.3516
	408	3.64393e-32		2.61066	-31.4384
	409	2.9834e-32		2.61172	-31.5253
	410	2.4426e-32		2.61278	-31.6121
	411	1.99983e-32		2.61384	-31.699
	412	1.63732e-32		2.6149	-31.7859
	413	1.34053e-32		2.61595	-31.8727
	414	1.09753e-32		2.617	-31.9596
	415	8.98583e-33		2.61805	-32.0464
	416	7.35697e-33		2.61909	-32.1333
	417	6.02338e-33		2.62014	-32.2202
	418	4.93153e-33		2.62118	-32.307
	419	4.03759e-33		2.62221	-32.3939
	420	3.3057e-33		2.62325	-32.4807
	421	2.70648e-33		2.62428	-32.5676
	422	2.21588e-33		2.62531	-32.6545
	423	1.81421e-33		2.62634	-32.7413
	424	1.48535e-33		2.62737	-32.8282
	425	1.2161e-33		2.62839	-32.915
	426	9.95658e-34		2.62941	-33.0019
	427	8.15176e-34		2.63043	-33.0887
	428	6.67409e-34		2.63144	-33.1756
	429	5.46429e-34		2.63246	-33.2625
	430	4.47378e-34		2.63347	-33.3493
	431	3.66282e-34		2.63448	-33.4362
	432	2.99886e-34		2.63548	-33.523
	433	2.45526e-34		2.63649	-33.6099
	434	2.0102e-34		2.63749	-33.6968
	435	1.64581e-34		2.63849	-33.7836
	436	1.34748e-34		2.63949	-33.8705
	437	1.10322e-34		2.64048	-33.9573
	438	9.0324e-35		2.64147	-34.0442
	439	7.39511e-35		2.64246	-34.1311
	440	6.0546e-35		2.64345	-34.2179
	441	4.95709e-35		2.64444	-34.3048
	442	4.05852e-35		2.64542	-34.3916
	443	3.32284e-35		2.6464	-34.4785
	444	2.72051e-35		2.64738	-34.5653
	445	2.22736e-35		2.64836	-34.6522
	446	1.82361e-35		2.64933	-34.7391
	447	1.49305e-35		2.65031	-34.8259
	448	1.2224e-35		2.65128	-34.9128
	449	1.00082e-35		2.65225	-34.9996
	450	8.19401e-36		2.65321	-35.0865
	451	6.70869e-36		2.65418	-35.1734
	452	5.49261e-36		2.65514	-35.2602
	453	4.49697e-36		2.6561	-35.3471
	454	3.68181e-36		2.65706	-35.4339
	455	3.01441e-36		2.65801	-35.5208
	456	2.46799e-36		2.65896	-35.6077
	457	2.02062e-36		2.65992	-35.6945
	458	1.65434e-36		2.66087	-35.7814
	459	1.35446e-36		2.66181	-35.8682
	460	1.10894e-36		2.66276	-35.9551
	461	9.07922e-37		2.6637	-36.042
	462	7.43344e-37		2.66464	-36.1288
	463	6.08599e-37		2.66558	-36.2157
	464	4.98278e-37		2.66652	-36.3025
	465	4.07956e-37		2.66745	-36.3894
	466	3.34006e-37		2.66839	-36.4762
	467	2.73461e-37		2.66932	-36.5631
	468	2.23891e-37		2.67025	-36.65
	469	1.83306e-37		2.67117	-36.7368
	470	1.50079e-37		2.6721	-36.8237
	471	1.22874e-37		2.67302	-36.9105
	472	1.00601e-37		2.67394	-36.9974
	473	8.23649e-38		2.67486	-37.0843
	474	6.74347e-38		2.67578	-37.1711
	475	5.52108e-38		2.67669	-37.258
	476	4.52028e-38		2.67761	-37.3448
	477	3.70089e-38		2.67852	-37.4317
	478	3.03003e-38		2.67943	-37.5186
	479	2.48078e-38		2.68034	-37.6054
	480	2.03109e-38		2.68124	-37.6923
	481	1.66292e-38		2.68215	-37.7791
	482	1.36148e-38		2.68305	-37.866
	483	1.11469e-38		2.68395	-37.9528
	484	9.12629e-39		2.68485	-38.0397
	485	7.47197e-39		2.68574	-38.1266
	486	6.11753e-39		2.68664	-38.2134
	487	5.00861e-39		2.68753	-38.3003
	488	4.10071e-39		2.68842	-38.3871
	489	3.35737e-39		2.68931	-38.474
	490	2.74879e-39		2.6902	-38.5609
	491	2.25051e-39		2.69108	-38.6477
	492	1.84257e-39		2.69197	-38.7346
	493	1.50857e-39		2.69285	-38.8214
	494	1.23511e-39		2.69373	-38.9083
	495	1.01122e-39		2.69461	-38.9952
	496	8.27918e-40		2.69548	-39.082
	497	6.77842e-40		2.69636	-39.1689
	498	5.5497e-40		2.69723	-39.2557
	499	4.54371e-40		2.6981	-39.3426
	500	3.72008e-40		2.69897	-39.4294
	501	3.04574e-40		2.69984	-39.5163
	502	2.49364e-40		2.7007	-39.6032
	503	2.04162e-40		2.70157	-39.69
	504	1.67154e-40		2.70243	-39.7769
	505	1.36854e-40		2.70329	-39.8637
	506	1.12047e-40		2.70415	-39.9506
	507	9.17359e-41		2.70501	-40.0375
	508	7.5107e-41		2.70586	-40.1243
	509	6.14924e-41		2.70672	-40.2112
	510	5.03458e-41		2.70757	-40.298
	511	4.12196e-41		2.70842	-40.3849
	512	3.37478e-41		2.70927	-40.4718
	513	2.76303e-41		2.71012	-40.5586
	514	2.26218e-41		2.71096	-40.6455
	515	1.85212e-41		2.71181	-40.7323
	516	1.51638e-41		2.71265	-40.8192
	517	1.24151e-41		2.71349	-40.906
	518	1.01646e-41		2.71433	-40.9929
	519	8.3221e-42		2.71517	-41.0798
	520	6.81356e-42		2.716	-41.1666
	521	5.57847e-42		2.71684	-41.2535
	522	4.56726e-42		2.71767	-41.3403
	523	3.73936e-42		2.7185	-41.4272
	524	3.06153e-42		2.71933	-41.5141
	525	2.50657e-42		2.72016	-41.6009
	526	2.0522e-42		2.72099	-41.6878
	527	1.6802e-42		2.72181	-41.7746
	528	1.37563e-42		2.72263	-41.8615
	529	1.12627e-42		2.72346	-41.9484
	530	9.22115e-43		2.72428	-42.0352
	531	7.54964e-43		2.72509	-42.1221
	532	6.18112e-43		2.72591	-42.2089
	533	5.06067e-43		2.72673	-42.2958
	534	4.14333e-43		2.72754	-42.3827
	535	3.39227e-43		2.72835	-42.4695
	536	2.77736e-43		2.72916	-42.5564
	537	2.27391e-43		2.72997	-42.6432
	538	1.86172e-43		2.73078	-42.7301
	539	1.52425e-43		2.73159	-42.8169
	540	1.24795e-43		2.73239	-42.9038
	541	1.02173e-43		2.7332	-42.9907
	542	8.36524e-44		2.734	-43.0775
	543	6.84888e-44		2.7348	-43.1644
	544	5.60738e-44		2.7356	-43.2512
	545	4.59094e-44		2.7364	-43.3381
	546	3.75874e-44		2.73719	-43.425
	547	3.0774e-44		2.73799	-43.5118
	548	2.51956e-44		2.73878	-43.5987
	549	2.06284e-44		2.73957	-43.6855
	550	1.68891e-44		2.74036	-43.7724
	551	1.38276e-44		2.74115	-43.8593
	552	1.13211e-44		2.74194	-43.9461
	553	9.26894e-45		2.74273	-44.033
	554	7.58877e-45		2.74351	-44.1198
	555	6.21316e-45		2.74429	-44.2067
	556	5.0869e-45		2.74507	-44.2935
	557	4.16481e-45		2.74586	-44.3804
	558	3.40985e-45		2.74663	-44.4673
	559	2.79175e-45		2.74741	-44.5541
	560	2.28569e-45		2.74819	-44.641
	561	1.87137e-45		2.74896	-44.7278
	562	1.53215e-45		2.74974	-44.8147
	563	1.25442e-45		2.75051	-44.9016
	564	1.02703e-45		2.75128	-44.9884
	565	8.4086e-46		2.75205	-45.0753
	566	6.88438e-46		2.75282	-45.1621
	567	5.63645e-46		2.75358	-45.249
	568	4.61474e-46		2.75435	-45.3359
	569	3.77823e-46		2.75511	-45.4227
	570	3.09335e-46		2.75587	-45.5096
	571	2.53262e-46		2.75664	-45.5964
	572	2.07353e-46		2.7574	-45.6833
	573	1.69767e-46		2.75815	-45.7701
	574	1.38993e-46		2.75891	-45.857
	575	1.13798e-46		2.75967	-45.9439
	576	9.31699e-47		2.76042	-46.0307
	577	7.62811e-47		2.76118	-46.1176
	578	6.24537e-47		2.76193	-46.2044
	579	5.11327e-47		2.76268	-46.2913
	580	4.18639e-47		2.76343	-46.3782
	581	3.42753e-47		2.76418	-46.465
	582	2.80622e-47		2.76492	-46.5519
	583	2.29754e-47		2.76567	-46.6387
	584	1.88107e-47		2.76641	-46.7256
	585	1.54009e-47		2.76716	-46.8125
	586	1.26092e-47		2.7679	-46.8993
	587	1.03235e-47		2.76864	-46.9862
	588	8.45218e-48		2.76938	-47.073
	589	6.92006e-48		2.77012	-47.1599
	590	5.66567e-48		2.77085	-47.2467
	591	4.63866e-48		2.77159	-47.3336
	592	3.79781e-48		2.77232	-47.4205
	593	3.10938e-48		2.77305	-47.5073
	594	2.54575e-48		2.77379	-47.5942
	595	2.08428e-48		2.77452	-47.681
	596	1.70647e-48		2.77525	-47.7679
	597	1.39714e-48		2.77597	-47.8548
	598	1.14388e-48		2.7767	-47.9416
	599	9.36529e-49		2.77743	-48.0285
	600	7.66765e-49		2.77815	-48.1153
	601	6.27774e-49		2.77887	-48.2022
	602	5.13978e-49		2.7796	-48.2891
	603	4.20809e-49		2.78032	-48.3759
	604	3.4453e-49		2.78104	-48.4628
	605	2.82077e-49		2.78176	-48.5496
	606	2.30945e-49		2.78247	-48.6365
	607	1.89082e-49		2.78319	-48.7234
	608	1.54807e-49		2.7839	-48.8102
	609	1.26745e-49		2.78462	-48.8971
	610	1.0377e-49		2.78533	-48.9839
	611	8.496e-50		2.78604	-49.0708
	612	6.95593e-50		2.78675	-49.1576
	613	5.69504e-50		2.78746	-49.2445
	614	4.6627e-50		2.78817	-49.3314
	615	3.8175e-50		2.78888	-49.4182
	616	3.1255e-50		2.78958	-49.5051
	617	2.55894e-50		2.79029	-49.5919
	618	2.09509e-50		2.79099	-49.6788
	619	1.71531e-50		2.79169	-49.7657
	620	1.40438e-50		2.79239	-49.8525
	621	1.14981e-50		2.79309	-49.9394
	622	9.41383e-51		2.79379	-50.0262
	623	7.70739e-51		2.79449	-50.1131
	624	6.31028e-51		2.79518	-50.2
	625	5.16642e-51		2.79588	-50.2868
	626	4.22991e-51		2.79657	-50.3737
	627	3.46316e-51		2.79727	-50.4605
	628	2.83539e-51		2.79796	-50.5474
	629	2.32142e-51		2.79865	-50.6342
	630	1.90062e-51		2.79934	-50.7211
	631	1.5561e-51		2.80003	-50.808
	632	1.27402e-51		2.80072	-50.8948
	633	1.04308e-51		2.8014	-50.9817
	634	8.54004e-52		2.80209	-51.0685
	635	6.99199e-52		2.80277	-51.1554
	636	5.72456e-52		2.80346	-51.2423
	637	4.68687e-52		2.80414	-51.3291
	638	3.83729e-52		2.80482	-51.416
	639	3.1417e-52		2.8055	-51.5028
	640	2.57221e-52		2.80618	-51.5897
	641	2.10595e-52		2.80686	-51.6766
	642	1.7242e-52		2.80754	-51.7634
	643	1.41166e-52		2.80821	-51.8503
	644	1.15577e-52		2.80889	-51.9371
	645	9.46263e-53		2.80956	-52.024
	646	7.74735e-53		2.81023	-52.1108
	647	6.34299e-53		2.8109	-52.1977
	648	5.1932e-53		2.81158	-52.2846
	649	4.25183e-53		2.81224	-52.3714
	650	3.48111e-53		2.81291	-52.4583
	651	2.85009e-53		2.81358	-52.5451
	652	2.33346e-53		2.81425	-52.632
	653	1.91047e-53		2.81491	-52.7189
	654	1.56416e-53		2.81558	-52.8057
	655	1.28063e-53		2.81624	-52.8926
	656	1.04849e-53		2.8169	-52.9794
	657	8.5843e-54		2.81757	-53.0663
	658	7.02823e-54		2.81823	-53.1532
	659	5.75423e-54		2.81889	-53.24
	660	4.71117e-54		2.81954	-53.3269
	661	3.85718e-54		2.8202	-53.4137
	662	3.15799e-54		2.82086	-53.5006
	663	2.58554e-54		2.82151	-53.5874
	664	2.11686e-54		2.82217	-53.6743
	665	1.73314e-54		2.82282	-53.7612
	666	1.41898e-54		2.82347	-53.848
	667	1.16176e-54		2.82413	-53.9349
	668	9.51168e-55		2.82478	-54.0217
	669	7.7875e-55		2.82543	-54.1086
	670	6.37587e-55		2.82607	-54.1955
	671	5.22012e-55		2.82672	-54.2823
	672	4.27387e-55		2.82737	-54.3692
	673	3.49915e-55		2.82802	-54.456
	674	2.86486e-55		2.82866	-54.5429
	675	2.34555e-55		2.8293	-54.6298
	676	1.92038e-55		2.82995	-54.7166
	677	1.57227e-55		2.83059	-54.8035
	678	1.28727e-55		2.83123	-54.8903
	679	1.05392e-55		2.83187	-54.9772
	680	8.6288e-56		2.83251	-55.064
	681	7.06466e-56		2.83315	-55.1509
	682	5.78406e-56		2.83378	-55.2378
	683	4.73559e-56		2.83442	-55.3246
	684	3.87717e-56		2.83506	-55.4115
	685	3.17436e-56		2.83569	-55.4983
	686	2.59894e-56		2.83632	-55.5852
	687	2.12784e-56		2.83696	-55.6721
	688	1.74212e-56		2.83759	-55.7589
	689	1.42633e-56		2.83822	-55.8458
	690	1.16778e-56		2.83885	-55.9326
	691	9.56098e-57		2.83948	-56.0195
	692	7.82787e-57		2.84011	-56.1064
	693	6.40892e-57		2.84073	-56.1932
	694	5.24718e-57		2.84136	-56.2801
	695	4.29603e-57		2.84198	-56.3669
	696	3.51729e-57		2.84261	-56.4538
	697	2.87971e-57		2.84323	-56.5407
	698	2.35771e-57		2.84386	-56.6275
	699	1.93033e-57		2.84448	-56.7144
	700	1.58042e-57		2.8451	-56.8012
	701	1.29394e-57		2.84572	-56.8881
	702	1.05939e-57		2.84634	-56.9749
	703	8.67353e-58		2.84696	-57.0618
	704	7.10129e-58		2.84757	-57.1487
	705	5.81404e-58		2.84819	-57.2355
	706	4.76013e-58		2.8488	-57.3224
	707	3.89727e-58		2.84942	-57.4092
	708	3.19081e-58		2.85003	-57.4961
	709	2.61242e-58		2.85065	-57.583
	710	2.13887e-58		2.85126	-57.6698
	711	1.75116e-58		2.85187	-57.7567
	712	1.43372e-58		2.85248	-57.8435
	713	1.17383e-58		2.85309	-57.9304
	714	9.61054e-59		2.8537	-58.0173
	715	7.86845e-59		2.85431	-58.1041
	716	6.44214e-59		2.85491	-58.191
	717	5.27438e-59		2.85552	-58.2778
	718	4.3183e-59		2.85612	-58.3647
	719	3.53552e-59		2.85673	-58.4515
	720	2.89464e-59		2.85733	-58.5384
	721	2.36993e-59		2.85794	-58.6253
	722	1.94034e-59		2.85854	-58.7121
	723	1.58861e-59		2.85914	-58.799
	724	1.30065e-59		2.85974	-58.8858
	725	1.06488e-59		2.86034	-58.9727
	726	8.71849e-60		2.86094	-59.0596
	727	7.1381e-60		2.86153	-59.1464
	728	5.84418e-60		2.86213	-59.2333
	729	4.78481e-60		2.86273	-59.3201
	730	3.91747e-60		2.86332	-59.407
	731	3.20735e-60		2.86392	-59.4939
	732	2.62596e-60		2.86451	-59.5807
	733	2.14995e-60		2.8651	-59.6676
	734	1.76023e-60		2.8657	-59.7544
	735	1.44116e-60		2.86629	-59.8413
	736	1.17992e-60		2.86688	-59.9281
	737	9.66036e-61		2.86747	-60.015
	738	7.90923e-61		2.86806	-60.1019
	739	6.47553e-61		2.86864	-60.1887
	740	5.30172e-61		2.86923	-60.2756
	741	4.34068e-61		2.86982	-60.3624
	742	3.55385e-61		2.8704	-60.4493
	743	2.90964e-61		2.87099	-60.5362
	744	2.38222e-61		2.87157	-60.623
	745	1.95039e-61		2.87216	-60.7099
	746	1.59685e-61		2.87274	-60.7967
	747	1.30739e-61		2.87332	-60.8836
	748	1.0704e-61		2.8739	-60.9705
	749	8.76368e-62		2.87448	-61.0573
	750	7.1751e-62		2.87506	-61.1442
	751	5.87447e-62		2.87564	-61.231
	752	4.80961e-62		2.87622	-61.3179
	753	3.93778e-62		2.87679	-61.4047
	754	3.22398e-62		2.87737	-61.4916
	755	2.63957e-62		2.87795	-61.5785
	756	2.1611e-62		2.87852	-61.6653
	757	1.76936e-62		2.8791	-61.7522
	758	1.44863e-62		2.87967	-61.839
	759	1.18604e-62		2.88024	-61.9259
	760	9.71044e-63		2.88081	-62.0128
	761	7.95023e-63		2.88138	-62.0996
	762	6.5091e-63		2.88195	-62.1865
	763	5.3292e-63		2.88252	-62.2733
	764	4.36318e-63		2.88309	-62.3602
	765	3.57227e-63		2.88366	-62.4471
	766	2.92473e-63		2.88423	-62.5339
	767	2.39456e-63		2.8848	-62.6208
	768	1.9605e-63		2.88536	-62.7076
	769	1.60512e-63		2.88593	-62.7945
	770	1.31416e-63		2.88649	-62.8814
	771	1.07595e-63		2.88705	-62.9682
	772	8.80911e-64		2.88762	-63.0551
	773	7.21229e-64		2.88818	-63.1419
	774	5.90492e-64		2.88874	-63.2288
	775	4.83454e-64		2.8893	-63.3156
	776	3.95819e-64		2.88986	-63.4025
	777	3.24069e-64		2.89042	-63.4894
	778	2.65325e-64		2.89098	-63.5762
	779	2.1723e-64		2.89154	-63.6631
	780	1.77853e-64		2.89209	-63.7499
	781	1.45614e-64		2.89265	-63.8368
	782	1.19218e-64		2.89321	-63.9237
	783	9.76077e-65		2.89376	-64.0105
	784	7.99144e-65		2.89432	-64.0974
	785	6.54284e-65		2.89487	-64.1842
	786	5.35682e-65		2.89542	-64.2711
	787	4.3858e-65		2.89597	-64.358
	788	3.59079e-65		2.89653	-64.4448
	789	2.93989e-65		2.89708	-64.5317
	790	2.40698e-65		2.89763	-64.6185
	791	1.97067e-65		2.89818	-64.7054
	792	1.61344e-65		2.89873	-64.7922
	793	1.32098e-65		2.89927	-64.8791
	794	1.08152e-65		2.89982	-64.966
	795	8.85477e-66		2.90037	-65.0528
	796	7.24967e-66		2.90091	-65.1397
	797	5.93553e-66		2.90146	-65.2265
	798	4.8596e-66		2.902	-65.3134
	799	3.97871e-66		2.90255	-65.4003
	800	3.25749e-66		2.90309	-65.4871
	801	2.66701e-66		2.90363	-65.574
	802	2.18356e-66		2.90417	-65.6608
	803	1.78775e-66		2.90472	-65.7477
	804	1.46368e-66		2.90526	-65.8346
	805	1.19836e-66		2.9058	-65.9214
	806	9.81137e-67		2.90634	-66.0083
	807	8.03287e-67		2.90687	-66.0951
	808	6.57676e-67		2.90741	-66.182
	809	5.38459e-67		2.90795	-66.2688
	810	4.40853e-67		2.90849	-66.3557
	811	3.6094e-67		2.90902	-66.4426
	812	2.95513e-67		2.90956	-66.5294
	813	2.41945e-67		2.91009	-66.6163
	814	1.98088e-67		2.91062	-66.7031
	815	1.62181e-67		2.91116	-66.79
	816	1.32782e-67		2.91169	-66.8769
	817	1.08713e-67		2.91222	-66.9637
	818	8.90067e-68		2.91275	-67.0506
	819	7.28725e-68		2.91328	-67.1374
	820	5.9663e-68		2.91381	-67.2243
	821	4.88479e-68		2.91434	-67.3112
	822	3.99933e-68		2.91487	-67.398
	823	3.27437e-68		2.9154	-67.4849
	824	2.68083e-68		2.91593	-67.5717
	825	2.19488e-68		2.91645	-67.6586
	826	1.79701e-68		2.91698	-67.7454
	827	1.47127e-68		2.91751	-67.8323
	828	1.20457e-68		2.91803	-67.9192
	829	9.86222e-69		2.91855	-68.006
	830	8.07451e-69		2.91908	-68.0929
	831	6.61085e-69		2.9196	-68.1797
	832	5.4125e-69		2.92012	-68.2666
	833	4.43138e-69		2.92065	-68.3535
	834	3.62811e-69		2.92117	-68.4403
	835	2.97045e-69		2.92169	-68.5272
	836	2.43199e-69		2.92221	-68.614
	837	1.99115e-69		2.92273	-68.7009
	838	1.63021e-69		2.92324	-68.7878
	839	1.33471e-69		2.92376	-68.8746
	840	1.09277e-69		2.92428	-68.9615
	841	8.94681e-70		2.9248	-69.0483
	842	7.32503e-70		2.92531	-69.1352
	843	5.99723e-70		2.92583	-69.222
	844	4.91011e-70		2.92634	-69.3089
	845	4.02006e-70		2.92686	-69.3958
	846	3.29135e-70		2.92737	-69.4826
	847	2.69473e-70		2.92788	-69.5695
	848	2.20626e-70		2.9284	-69.6563
	849	1.80633e-70		2.92891	-69.7432
	850	1.4789e-70		2.92942	-69.8301
	851	1.21082e-70		2.92993	-69.9169
	852	9.91335e-71		2.93044	-70.0038
	853	8.11636e-71		2.93095	-70.0906
	854	6.64511e-71		2.93146	-70.1775
	855	5.44056e-71		2.93197	-70.2644
	856	4.45435e-71		2.93247	-70.3512
	857	3.64692e-71		2.93298	-70.4381
	858	2.98584e-71		2.93349	-70.5249
	859	2.4446e-71		2.93399	-70.6118
	860	2.00147e-71		2.9345	-70.6987
	861	1.63867e-71		2.935	-70.7855
	862	1.34163e-71		2.93551	-70.8724
	863	1.09843e-71		2.93601	-70.9592
	864	8.99318e-72		2.93651	-71.0461
	865	7.363e-72		2.93702	-71.1329
	866	6.02831e-72		2.93752	-71.2198
	867	4.93556e-72		2.93802	-71.3067
	868	4.0409e-72		2.93852	-71.3935
	869	3.30841e-72		2.93902	-71.4804
	870	2.7087e-72		2.93952	-71.5672
	871	2.21769e-72		2.94002	-71.6541
	872	1.81569e-72		2.94052	-71.741
	873	1.48656e-72		2.94101	-71.8278
	874	1.2171e-72		2.94151	-71.9147
	875	9.96473e-73		2.94201	-72.0015
	876	8.15843e-73		2.9425	-72.0884
	877	6.67956e-73		2.943	-72.1753
	878	5.46876e-73		2.94349	-72.2621
	879	4.47744e-73		2.94399	-72.349
	880	3.66582e-73		2.94448	-72.4358
	881	3.00132e-73		2.94498	-72.5227
	882	2.45727e-73		2.94547	-72.6095
	883	2.01184e-73		2.94596	-72.6964
	884	1.64716e-73		2.94645	-72.7833
	885	1.34858e-73		2.94694	-72.8701
	886	1.10412e-73		2.94743	-72.957
	887	9.0398e-74		2.94792	-73.0438
	888	7.40116e-74		2.94841	-73.1307
	889	6.05956e-74		2.9489	-73.2176
	890	4.96115e-74		2.94939	-73.3044
	891	4.06184e-74		2.94988	-73.3913
	892	3.32556e-74		2.95036	-73.4781
	893	2.72274e-74		2.95085	-73.565
	894	2.22919e-74		2.95134	-73.6519
	895	1.8251e-74		2.95182	-73.7387
	896	1.49427e-74		2.95231	-73.8256
	897	1.2234e-74		2.95279	-73.9124
	898	1.00164e-74		2.95328	-73.9993
	899	8.20072e-75		2.95376	-74.0861
	900	6.71418e-75		2.95424	-74.173
	901	5.49711e-75		2.95472	-74.2599
	902	4.50065e-75		2.95521	-74.3467
	903	3.68482e-75		2.95569	-74.4336
	904	3.01688e-75		2.95617	-74.5204
	905	2.47001e-75		2.95665	-74.6073
	906	2.02227e-75		2.95713	-74.6942
	907	1.6557e-75		2.95761	-74.781
	908	1.35557e-75		2.95809	-74.8679
	909	1.10985e-75		2.95856	-74.9547
	910	9.08666e-76		2.95904	-75.0416
	911	7.43953e-76		2.95952	-75.1285
	912	6.09097e-76		2.95999	-75.2153
	913	4.98686e-76		2.96047	-75.3022
	914	4.0829e-76		2.96095	-75.389
	915	3.3428e-76		2.96142	-75.4759
	916	2.73685e-76		2.9619	-75.5627
	917	2.24074e-76		2.96237	-75.6496
	918	1.83457e-76		2.96284	-75.7365
	919	1.50201e-76		2.96332	-75.8233
	920	1.22975e-76		2.96379	-75.9102
	921	1.00683e-76		2.96426	-75.997
	922	8.24323e-77		2.96473	-76.0839
	923	6.74899e-77		2.9652	-76.1708
	924	5.5256e-77		2.96567	-76.2576
	925	4.52398e-77		2.96614	-76.3445
	926	3.70392e-77		2.96661	-76.4313
	927	3.03252e-77		2.96708	-76.5182
	928	2.48281e-77		2.96755	-76.6051
	929	2.03276e-77		2.96802	-76.6919
	930	1.66428e-77		2.96848	-76.7788
	931	1.3626e-77		2.96895	-76.8656
	932	1.1156e-77		2.96942	-76.9525
	933	9.13376e-78		2.96988	-77.0394
	934	7.47809e-78		2.97035	-77.1262
	935	6.12254e-78		2.97081	-77.2131
	936	5.01271e-78		2.97128	-77.2999
	937	4.10406e-78		2.97174	-77.3868
	938	3.36012e-78		2.9722	-77.4736
	939	2.75104e-78		2.97267	-77.5605
	940	2.25236e-78		2.97313	-77.6474
	941	1.84407e-78		2.97359	-77.7342
	942	1.5098e-78		2.97405	-77.8211
	943	1.23612e-78		2.97451	-77.9079
	944	1.01205e-78		2.97497	-77.9948
	945	8.28596e-79		2.97543	-78.0817
	946	6.78397e-79		2.97589	-78.1685
	947	5.55425e-79		2.97635	-78.2554
	948	4.54743e-79		2.97681	-78.3422
	949	3.72312e-79		2.97727	-78.4291
	950	3.04823e-79		2.97772	-78.516
	951	2.49568e-79		2.97818	-78.6028
	952	2.04329e-79		2.97864	-78.6897
	953	1.67291e-79		2.97909	-78.7765
	954	1.36966e-79		2.97955	-78.8634
	955	1.12138e-79		2.98	-78.9502
	956	9.18111e-80		2.98046	-79.0371
	957	7.51685e-80		2.98091	-79.124
	958	6.15428e-80		2.98137	-79.2108
	959	5.0387e-80		2.98182	-79.2977
	960	4.12534e-80		2.98227	-79.3845
	961	3.37754e-80		2.98272	-79.4714
	962	2.7653e-80		2.98318	-79.5583
	963	2.26403e-80		2.98363	-79.6451
	964	1.85363e-80		2.98408	-79.732
	965	1.51763e-80		2.98453	-79.8188
	966	1.24253e-80		2.98498	-79.9057
	967	1.0173e-80		2.98543	-79.9926
	968	8.32891e-81		2.98588	-80.0794
	969	6.81914e-81		2.98632	-80.1663
	970	5.58304e-81		2.98677	-80.2531
	971	4.571e-81		2.98722	-80.34
	972	3.74242e-81		2.98767	-80.4268
	973	3.06404e-81		2.98811	-80.5137
	974	2.50862e-81		2.98856	-80.6006
	975	2.05388e-81		2.989	-80.6874
	976	1.68158e-81		2.98945	-80.7743
	977	1.37676e-81		2.98989	-80.8611
	978	1.1272e-81		2.99034	-80.948
	979	9.2287e-82		2.99078	-81.0349
	980	7.55582e-82		2.99123	-81.1217
	981	6.18618e-82		2.99167	-81.2086
	982	5.06482e-82		2.99211	-81.2954
	983	4.14672e-82		2.99255	-81.3823
	984	3.39505e-82		2.993	-81.4692
	985	2.77963e-82		2.99344	-81.556
	986	2.27577e-82		2.99388	-81.6429
	987	1.86324e-82		2.99432	-81.7297
	988	1.52549e-82		2.99476	-81.8166
	989	1.24897e-82		2.9952	-81.9034
	990	1.02257e-82		2.99564	-81.9903
	991	8.37209e-83		2.99607	-82.0772
	992	6.85448e-83		2.99651	-82.164
	993	5.61198e-83		2.99695	-82.2509
	994	4.5947e-83		2.99739	-82.3377
	995	3.76182e-83		2.99782	-82.4246
	996	3.07992e-83		2.99826	-82.5115
	997	2.52162e-83		2.9987	-82.5983
	998	2.06453e-83		2.99913	-82.6852
	999	1.6903e-83		2.99957	-82.772
	1000	1.3839e-83		3	-82.8589
	1001	1.13304e-83		3.00043	-82.9458
	1002	9.27654e-84		3.00087	-83.0326
	1003	7.59499e-84		3.0013	-83.1195
	1004	6.21825e-84		3.00173	-83.2063
	1005	5.09107e-84		3.00217	-83.2932
	1006	4.16822e-84		3.0026	-83.38
	1007	3.41265e-84		3.00303	-83.4669
	1008	2.79404e-84		3.00346	-83.5538
	1009	2.28757e-84		3.00389	-83.6406
	1010	1.8729e-84		3.00432	-83.7275
	1011	1.5334e-84		3.00475	-83.8143
	1012	1.25544e-84		3.00518	-83.9012
	1013	1.02787e-84		3.00561	-83.9881
	1014	8.41548e-85		3.00604	-84.0749
	1015	6.89002e-85		3.00647	-84.1618
	1016	5.64107e-85		3.00689	-84.2486
	1017	4.61852e-85		3.00732	-84.3355
	1018	3.78132e-85		3.00775	-84.4224
	1019	3.09588e-85		3.00817	-84.5092
	1020	2.53469e-85		3.0086	-84.5961
	1021	2.07523e-85		3.00903	-84.6829
	1022	1.69906e-85		3.00945	-84.7698
	1023	1.39107e-85		3.00988	-84.8567
	1024	1.13891e-85		3.0103	-84.9435
	1025	9.32462e-86		3.01072	-85.0304
	1026	7.63435e-86		3.01115	-85.1172
	1027	6.25048e-86		3.01157	-85.2041
	1028	5.11746e-86		3.01199	-85.2909
	1029	4.18982e-86		3.01242	-85.3778
	1030	3.43034e-86		3.01284	-85.4647
	1031	2.80852e-86		3.01326	-85.5515
	1032	2.29942e-86		3.01368	-85.6384
	1033	1.88261e-86		3.0141	-85.7252
	1034	1.54135e-86		3.01452	-85.8121
	1035	1.26195e-86		3.01494	-85.899
	1036	1.0332e-86		3.01536	-85.9858
	1037	8.45911e-87		3.01578	-86.0727
	1038	6.92573e-87		3.0162	-86.1595
	1039	5.67031e-87		3.01662	-86.2464
	1040	4.64246e-87		3.01703	-86.3333
	1041	3.80092e-87		3.01745	-86.4201
	1042	3.11193e-87		3.01787	-86.507
	1043	2.54783e-87		3.01828	-86.5938
	1044	2.08599e-87		3.0187	-86.6807
	1045	1.70786e-87		3.01912	-86.7675
	1046	1.39828e-87		3.01953	-86.8544
	1047	1.14482e-87		3.01995	-86.9413
	1048	9.37296e-88		3.02036	-87.0281
	1049	7.67393e-88		3.02078	-87.115
	1050	6.28288e-88		3.02119	-87.2018
	1051	5.14399e-88		3.0216	-87.2887
	1052	4.21154e-88		3.02202	-87.3756
	1053	3.44812e-88		3.02243	-87.4624
	1054	2.82308e-88		3.02284	-87.5493
	1055	2.31134e-88		3.02325	-87.6361
	1056	1.89237e-88		3.02366	-87.723
	1057	1.54934e-88		3.02407	-87.8099
	1058	1.26849e-88		3.02449	-87.8967
	1059	1.03855e-88		3.0249	-87.9836
	1060	8.50295e-89		3.02531	-88.0704
	1061	6.96163e-89		3.02572	-88.1573
	1062	5.6997e-89		3.02612	-88.2441
	1063	4.66652e-89		3.02653	-88.331
	1064	3.82062e-89		3.02694	-88.4179
	1065	3.12806e-89		3.02735	-88.5047
	1066	2.56104e-89		3.02776	-88.5916
	1067	2.0968e-89		3.02816	-88.6784
	1068	1.71672e-89		3.02857	-88.7653
	1069	1.40553e-89		3.02898	-88.8522
	1070	1.15075e-89		3.02938	-88.939
	1071	9.42154e-90		3.02979	-89.0259
	1072	7.71371e-90		3.03019	-89.1127
	1073	6.31545e-90		3.0306	-89.1996
	1074	5.17065e-90		3.031	-89.2865
	1075	4.23337e-90		3.03141	-89.3733
	1076	3.46599e-90		3.03181	-89.4602
	1077	2.83771e-90		3.03222	-89.547
	1078	2.32332e-90		3.03262	-89.6339
	1079	1.90218e-90		3.03302	-89.7207
	1080	1.55737e-90		3.03342	-89.8076
	1081	1.27507e-90		3.03383	-89.8945
	1082	1.04394e-90		3.03423	-89.9813
	1083	8.54703e-91		3.03463	-90.0682
	1084	6.99772e-91		3.03503	-90.155
	1085	5.72925e-91		3.03543	-90.2419
	1086	4.69071e-91		3.03583	-90.3288
	1087	3.84043e-91		3.03623	-90.4156
	1088	3.14428e-91		3.03663	-90.5025
	1089	2.57432e-91		3.03703	-90.5893
	1090	2.10767e-91		3.03743	-90.6762
	1091	1.72562e-91		3.03782	-90.7631
	1092	1.41281e-91		3.03822	-90.8499
	1093	1.15671e-91		3.03862	-90.9368
	1094	9.47038e-92		3.03902	-91.0236
	1095	7.75369e-92		3.03941	-91.1105
	1096	6.34818e-92		3.03981	-91.1974
	1097	5.19745e-92		3.04021	-91.2842
	1098	4.25532e-92		3.0406	-91.3711
	1099	3.48396e-92		3.041	-91.4579
	1100	2.85242e-92		3.04139	-91.5448
	1101	2.33537e-92		3.04179	-91.6316
	1102	1.91204e-92		3.04218	-91.7185
	1103	1.56544e-92		3.04258	-91.8054
	1104	1.28168e-92		3.04297	-91.8922
	1105	1.04935e-92		3.04336	-91.9791
	1106	8.59133e-93		3.04376	-92.0659
	1107	7.03399e-93		3.04415	-92.1528
	1108	5.75894e-93		3.04454	-92.2397
	1109	4.71502e-93		3.04493	-92.3265
	1110	3.86034e-93		3.04532	-92.4134
	1111	3.16058e-93		3.04571	-92.5002
	1112	2.58766e-93		3.0461	-92.5871
	1113	2.1186e-93		3.0465	-92.674
	1114	1.73456e-93		3.04689	-92.7608
	1115	1.42014e-93		3.04727	-92.8477
	1116	1.16271e-93		3.04766	-92.9345
	1117	9.51947e-94		3.04805	-93.0214
	1118	7.79388e-94		3.04844	-93.1082
	1119	6.38109e-94		3.04883	-93.1951
	1120	5.2244e-94		3.04922	-93.282
	1121	4.27737e-94		3.04961	-93.3688
	1122	3.50202e-94		3.04999	-93.4557
	1123	2.86721e-94		3.05038	-93.5425
	1124	2.34747e-94		3.05077	-93.6294
	1125	1.92195e-94		3.05115	-93.7163
	1126	1.57356e-94		3.05154	-93.8031
	1127	1.28832e-94		3.05192	-93.89
	1128	1.05479e-94		3.05231	-93.9768
	1129	8.63587e-95		3.05269	-94.0637
	1130	7.07045e-95		3.05308	-94.1506
	1131	5.7888e-95		3.05346	-94.2374
	1132	4.73946e-95		3.05385	-94.3243
	1133	3.88035e-95		3.05423	-94.4111
	1134	3.17696e-95		3.05461	-94.498
	1135	2.60107e-95		3.055	-94.5848
	1136	2.12958e-95		3.05538	-94.6717
	1137	1.74355e-95		3.05576	-94.7586
	1138	1.4275e-95		3.05614	-94.8454
	1139	1.16874e-95		3.05652	-94.9323
	1140	9.56881e-96		3.0569	-95.0191
	1141	7.83428e-96		3.05729	-95.106
	1142	6.41417e-96		3.05767	-95.1929
	1143	5.25148e-96		3.05805	-95.2797
	1144	4.29955e-96		3.05843	-95.3666
	1145	3.52017e-96		3.05881	-95.4534
	1146	2.88207e-96		3.05918	-95.5403
	1147	2.35964e-96		3.05956	-95.6272
	1148	1.93191e-96		3.05994	-95.714
	1149	1.58171e-96		3.06032	-95.8009
	1150	1.295e-96		3.0607	-95.8877
	1151	1.06025e-96		3.06108	-95.9746
	1152	8.68063e-97		3.06145	-96.0614
	1153	7.1071e-97		3.06183	-96.1483
	1154	5.8188e-97		3.06221	-96.2352
	1155	4.76403e-97		3.06258	-96.322
	1156	3.90046e-97		3.06296	-96.4089
	1157	3.19343e-97		3.06333	-96.4957
	1158	2.61456e-97		3.06371	-96.5826
	1159	2.14062e-97		3.06408	-96.6695
	1160	1.75259e-97		3.06446	-96.7563
	1161	1.4349e-97		3.06483	-96.8432
	1162	1.1748e-97		3.06521	-96.93
	1163	9.61841e-98		3.06558	-97.0169
	1164	7.87489e-98		3.06595	-97.1038
	1165	6.44742e-98		3.06633	-97.1906
	1166	5.2787e-98		3.0667	-97.2775
	1167	4.32183e-98		3.06707	-97.3643
	1168	3.53842e-98		3.06744	-97.4512
	1169	2.89701e-98		3.06781	-97.538
	1170	2.37187e-98		3.06819	-97.6249
	1171	1.94192e-98		3.06856	-97.7118
	1172	1.58991e-98		3.06893	-97.7986
	1173	1.30171e-98		3.0693	-97.8855
	1174	1.06575e-98		3.06967	-97.9723
	1175	8.72563e-99		3.07004	-98.0592
	1176	7.14394e-99		3.07041	-98.1461
	1177	5.84896e-99		3.07078	-98.2329
	1178	4.78873e-99		3.07115	-98.3198
	1179	3.92068e-99		3.07151	-98.4066
	1180	3.20998e-99		3.07188	-98.4935
	1181	2.62811e-99		3.07225	-98.5804
	1182	2.15171e-99		3.07262	-98.6672
	1183	1.76167e-99		3.07298	-98.7541
	1184	1.44234e-99		3.07335	-98.8409
	1185	1.18089e-99		3.07372	-98.9278
	1186	9.66827e-100		3.07408	-99.0147
	1187	7.91571e-100		3.07445	-99.1015
	1188	6.48084e-100		3.07482	-99.1884
	1189	5.30606e-100		3.07518	-99.2752
	1190	4.34423e-100		3.07555	-99.3621
	1191	3.55676e-100		3.07591	-99.4489
	1192	2.91203e-100		3.07628	-99.5358
	1193	2.38417e-100		3.07664	-99.6227
	1194	1.95199e-100		3.077	-99.7095
	1195	1.59815e-100		3.07737	-99.7964
	1196	1.30846e-100		3.07773	-99.8832
	1197	1.07128e-100		3.07809	-99.9701
	1198	8.77086e-101		3.07846	-100.057
	1199	7.18097e-101		3.07882	-100.144
	1200	5.87928e-101		3.07918	-100.231
	1201	4.81355e-101		3.07954	-100.318
	1202	3.941e-101		3.0799	-100.404
	1203	3.22662e-101		3.08027	-100.491
	1204	2.64173e-101		3.08063	-100.578
	1205	2.16287e-101		3.08099	-100.665
	1206	1.77081e-101		3.08135	-100.752
	1207	1.44981e-101		3.08171	-100.839
	1208	1.18701e-101		3.08207	-100.926
	1209	9.71839e-102		3.08243	-101.012
	1210	7.95674e-102		3.08279	-101.099
	1211	6.51443e-102		3.08314	-101.186
	1212	5.33356e-102		3.0835	-101.273
	1213	4.36675e-102		3.08386	-101.36
	1214	3.5752e-102		3.08422	-101.447
	1215	2.92712e-102		3.08458	-101.534
	1216	2.39653e-102		3.08493	-101.62
	1217	1.96211e-102		3.08529	-101.707
	1218	1.60644e-102		3.08565	-101.794
	1219	1.31524e-102		3.086	-101.881
	1220	1.07683e-102		3.08636	-101.968
	1221	8.81632e-103		3.08672	-102.055
	1222	7.2182e-103		3.08707	-102.142
	1223	5.90976e-103		3.08743	-102.228
	1224	4.8385e-103		3.08778	-102.315
	1225	3.96143e-103		3.08814	-102.402
	1226	3.24334e-103		3.08849	-102.489
	1227	2.65543e-103		3.08884	-102.576
	1228	2.17408e-103		3.0892	-102.663
	1229	1.77999e-103		3.08955	-102.75
	1230	1.45733e-103		3.08991	-102.836
	1231	1.19316e-103		3.09026	-102.923
	1232	9.76876e-104		3.09061	-103.01
	1233	7.99799e-104		3.09096	-103.097
	1234	6.5482e-104		3.09132	-103.184
	1235	5.36121e-104		3.09167	-103.271
	1236	4.38939e-104		3.09202	-103.358
	1237	3.59373e-104		3.09237	-103.444
	1238	2.9423e-104		3.09272	-103.531
	1239	2.40895e-104		3.09307	-103.618
	1240	1.97228e-104		3.09342	-103.705
	1241	1.61477e-104		3.09377	-103.792
	1242	1.32206e-104		3.09412	-103.879
	1243	1.08241e-104		3.09447	-103.966
	1244	8.86202e-105		3.09482	-104.052
	1245	7.25561e-105		3.09517	-104.139
	1246	5.94039e-105		3.09552	-104.226
	1247	4.86358e-105		3.09587	-104.313
	1248	3.98196e-105		3.09621	-104.4
	1249	3.26016e-105		3.09656	-104.487
	1250	2.66919e-105		3.09691	-104.574
	1251	2.18535e-105		3.09726	-104.66
	1252	1.78921e-105		3.0976	-104.747
	1253	1.46488e-105		3.09795	-104.834
	1254	1.19934e-105		3.0983	-104.921
	1255	9.8194e-106		3.09864	-105.008
	1256	8.03945e-106		3.09899	-105.095
	1257	6.58214e-106		3.09934	-105.182
	1258	5.389e-106		3.09968	-105.268
	1259	4.41214e-106		3.10003	-105.355
	1260	3.61236e-106		3.10037	-105.442
	1261	2.95755e-106		3.10072	-105.529
	1262	2.42143e-106		3.10106	-105.616
	1263	1.9825e-106		3.1014	-105.703
	1264	1.62314e-106		3.10175	-105.79
	1265	1.32891e-106		3.10209	-105.877
	1266	1.08802e-106		3.10243	-105.963
	1267	8.90796e-107		3.10278	-106.05
	1268	7.29322e-107		3.10312	-106.137
	1269	5.97118e-107		3.10346	-106.224
	1270	4.88879e-107		3.1038	-106.311
	1271	4.0026e-107		3.10415	-106.398
	1272	3.27706e-107		3.10449	-106.485
	1273	2.68303e-107		3.10483	-106.571
	1274	2.19668e-107		3.10517	-106.658
	1275	1.79849e-107		3.10551	-106.745
	1276	1.47248e-107		3.10585	-106.832
	1277	1.20556e-107		3.10619	-106.919
	1278	9.8703e-108		3.10653	-107.006
	1279	8.08112e-108		3.10687	-107.093
	1280	6.61626e-108		3.10721	-107.179
	1281	5.41694e-108		3.10755	-107.266
	1282	4.43501e-108		3.10789	-107.353
	1283	3.63108e-108		3.10823	-107.44
	1284	2.97288e-108		3.10857	-107.527
	1285	2.43399e-108		3.1089	-107.614
	1286	1.99278e-108		3.10924	-107.701
	1287	1.63155e-108		3.10958	-107.787
	1288	1.3358e-108		3.10992	-107.874
	1289	1.09366e-108		3.11025	-107.961
	1290	8.95414e-109		3.11059	-108.048
	1291	7.33103e-109		3.11093	-108.135
	1292	6.00214e-109		3.11126	-108.222
	1293	4.91413e-109		3.1116	-108.309
	1294	4.02335e-109		3.11193	-108.395
	1295	3.29404e-109		3.11227	-108.482
	1296	2.69693e-109		3.11261	-108.569
	1297	2.20806e-109		3.11294	-108.656
	1298	1.80781e-109		3.11327	-108.743
	1299	1.48011e-109		3.11361	-108.83
	1300	1.21181e-109		3.11394	-108.917
	1301	9.92147e-110		3.11428	-109.003
	1302	8.12301e-110		3.11461	-109.09
	1303	6.65056e-110		3.11494	-109.177
	1304	5.44502e-110		3.11528	-109.264
	1305	4.458e-110		3.11561	-109.351
	1306	3.6499e-110		3.11594	-109.438
	1307	2.98829e-110		3.11628	-109.525
	1308	2.4466e-110		3.11661	-109.611
	1309	2.00311e-110		3.11694	-109.698
	1310	1.64001e-110		3.11727	-109.785
	1311	1.34272e-110		3.1176	-109.872
	1312	1.09933e-110		3.11793	-109.959
	1313	9.00055e-111		3.11826	-110.046
	1314	7.36903e-111		3.1186	-110.133
	1315	6.03325e-111		3.11893	-110.219
	1316	4.93961e-111		3.11926	-110.306
	1317	4.04421e-111		3.11959	-110.393
	1318	3.31112e-111		3.11992	-110.48
	1319	2.71091e-111		3.12024	-110.567
	1320	2.21951e-111		3.12057	-110.654
	1321	1.81718e-111		3.1209	-110.741
	1322	1.48778e-111		3.12123	-110.827
	1323	1.21809e-111		3.12156	-110.914
	1324	9.97289e-112		3.12189	-111.001
	1325	8.16511e-112		3.12222	-111.088
	1326	6.68503e-112		3.12254	-111.175
	1327	5.47324e-112		3.12287	-111.262
	1328	4.48111e-112		3.1232	-111.349
	1329	3.66882e-112		3.12352	-111.435
	1330	3.00378e-112		3.12385	-111.522
	1331	2.45929e-112		3.12418	-111.609
	1332	2.01349e-112		3.1245	-111.696
	1333	1.64851e-112		3.12483	-111.783
	1334	1.34968e-112		3.12516	-111.87
	1335	1.10503e-112		3.12548	-111.957
	1336	9.04721e-113		3.12581	-112.043
	1337	7.40723e-113		3.12613	-112.13
	1338	6.06452e-113		3.12646	-112.217
	1339	4.96521e-113		3.12678	-112.304
	1340	4.06517e-113		3.1271	-112.391
	1341	3.32828e-113		3.12743	-112.478
	1342	2.72497e-113		3.12775	-112.565
	1343	2.23101e-113		3.12808	-112.651
	1344	1.8266e-113		3.1284	-112.738
	1345	1.49549e-113		3.12872	-112.825
	1346	1.22441e-113		3.12905	-112.912
	1347	1.00246e-113		3.12937	-112.999
	1348	8.20744e-114		3.12969	-113.086
	1349	6.71968e-114		3.13001	-113.173
	1350	5.50161e-114		3.13033	-113.26
	1351	4.50434e-114		3.13066	-113.346
	1352	3.68784e-114		3.13098	-113.433
	1353	3.01935e-114		3.1313	-113.52
	1354	2.47203e-114		3.13162	-113.607
	1355	2.02393e-114		3.13194	-113.694
	1356	1.65705e-114		3.13226	-113.781
	1357	1.35668e-114		3.13258	-113.868
	1358	1.11076e-114		3.1329	-113.954
	1359	9.0941e-115		3.13322	-114.041
	1360	7.44562e-115		3.13354	-114.128
	1361	6.09596e-115		3.13386	-114.215
	1362	4.99095e-115		3.13418	-114.302
	1363	4.08624e-115		3.1345	-114.389
	1364	3.34553e-115		3.13481	-114.476
	1365	2.73909e-115		3.13513	-114.562
	1366	2.24258e-115		3.13545	-114.649
	1367	1.83607e-115		3.13577	-114.736
	1368	1.50324e-115		3.13609	-114.823
	1369	1.23075e-115		3.1364	-114.91
	1370	1.00766e-115		3.13672	-114.997
	1371	8.24998e-116		3.13704	-115.084
	1372	6.75451e-116		3.13735	-115.17
	1373	5.53013e-116		3.13767	-115.257
	1374	4.52769e-116		3.13799	-115.344
	1375	3.70696e-116		3.1383	-115.431
	1376	3.035e-116		3.13862	-115.518
	1377	2.48485e-116		3.13893	-115.605
	1378	2.03442e-116		3.13925	-115.692
	1379	1.66564e-116		3.13956	-115.778
	1380	1.36371e-116		3.13988	-115.865
	1381	1.11651e-116		3.14019	-115.952
	1382	9.14124e-117		3.14051	-116.039
	1383	7.48422e-117		3.14082	-116.126
	1384	6.12756e-117		3.14114	-116.213
	1385	5.01682e-117		3.14145	-116.3
	1386	4.10742e-117		3.14176	-116.386
	1387	3.36287e-117		3.14208	-116.473
	1388	2.75329e-117		3.14239	-116.56
	1389	2.2542e-117		3.1427	-116.647
	1390	1.84558e-117		3.14301	-116.734
	1391	1.51104e-117		3.14333	-116.821
	1392	1.23713e-117		3.14364	-116.908
	1393	1.01288e-117		3.14395	-116.994
	1394	8.29275e-118		3.14426	-117.081
	1395	6.78953e-118		3.14457	-117.168
	1396	5.55879e-118		3.14489	-117.255
	1397	4.55116e-118		3.1452	-117.342
	1398	3.72617e-118		3.14551	-117.429
	1399	3.05073e-118		3.14582	-117.516
	1400	2.49773e-118		3.14613	-117.602
	1401	2.04497e-118		3.14644	-117.689
	1402	1.67428e-118		3.14675	-117.776
	1403	1.37078e-118		3.14706	-117.863
	1404	1.1223e-118		3.14737	-117.95
	1405	9.18863e-119		3.14768	-118.037
	1406	7.52301e-119		3.14799	-118.124
	1407	6.15932e-119		3.14829	-118.21
	1408	5.04282e-119		3.1486	-118.297
	1409	4.12872e-119		3.14891	-118.384
	1410	3.38031e-119		3.14922	-118.471
	1411	2.76756e-119		3.14953	-118.558
	1412	2.26589e-119		3.14983	-118.645
	1413	1.85515e-119		3.15014	-118.732
	1414	1.51887e-119		3.15045	-118.818
	1415	1.24355e-119		3.15076	-118.905
	1416	1.01813e-119		3.15106	-118.992
	1417	8.33573e-120		3.15137	-119.079
	1418	6.82472e-120		3.15168	-119.166
	1419	5.58761e-120		3.15198	-119.253
	1420	4.57475e-120		3.15229	-119.34
	1421	3.74549e-120		3.15259	-119.426
	1422	3.06655e-120		3.1529	-119.513
	1423	2.51067e-120		3.1532	-119.6
	1424	2.05557e-120		3.15351	-119.687
	1425	1.68296e-120		3.15381	-119.774
	1426	1.37789e-120		3.15412	-119.861
	1427	1.12812e-120		3.15442	-119.948
	1428	9.23626e-121		3.15473	-120.035
	1429	7.56201e-121		3.15503	-120.121
	1430	6.19125e-121		3.15534	-120.208
	1431	5.06896e-121		3.15564	-120.295
	1432	4.15012e-121		3.15594	-120.382
	1433	3.39783e-121		3.15625	-120.469
	1434	2.78191e-121		3.15655	-120.556
	1435	2.27763e-121		3.15685	-120.643
	1436	1.86477e-121		3.15715	-120.729
	1437	1.52674e-121		3.15746	-120.816
	1438	1.24999e-121		3.15776	-120.903
	1439	1.02341e-121		3.15806	-120.99
	1440	8.37894e-122		3.15836	-121.077
	1441	6.8601e-122		3.15866	-121.164
	1442	5.61657e-122		3.15897	-121.251
	1443	4.59846e-122		3.15927	-121.337
	1444	3.7649e-122		3.15957	-121.424
	1445	3.08244e-122		3.15987	-121.511
	1446	2.52369e-122		3.16017	-121.598
	1447	2.06622e-122		3.16047	-121.685
	1448	1.69168e-122		3.16077	-121.772
	1449	1.38503e-122		3.16107	-121.859
	1450	1.13397e-122		3.16137	-121.945
	1451	9.28413e-123		3.16167	-122.032
	1452	7.60121e-123		3.16197	-122.119
	1453	6.22334e-123		3.16227	-122.206
	1454	5.09524e-123		3.16256	-122.293
	1455	4.17163e-123		3.16286	-122.38
	1456	3.41544e-123		3.16316	-122.467
	1457	2.79633e-123		3.16346	-122.553
	1458	2.28944e-123		3.16376	-122.64
	1459	1.87443e-123		3.16406	-122.727
	1460	1.53466e-123		3.16435	-122.814
	1461	1.25647e-123		3.16465	-122.901
	1462	1.02871e-123		3.16495	-122.988
	1463	8.42238e-124		3.16524	-123.075
	1464	6.89566e-124		3.16554	-123.161
	1465	5.64569e-124		3.16584	-123.248
	1466	4.6223e-124		3.16613	-123.335
	1467	3.78442e-124		3.16643	-123.422
	1468	3.09842e-124		3.16673	-123.509
	1469	2.53677e-124		3.16702	-123.596
	1470	2.07693e-124		3.16732	-123.683
	1471	1.70045e-124		3.16761	-123.769
	1472	1.39221e-124		3.16791	-123.856
	1473	1.13984e-124		3.1682	-123.943
	1474	9.33226e-125		3.1685	-124.03
	1475	7.64061e-125		3.16879	-124.117
	1476	6.2556e-125		3.16909	-124.204
	1477	5.12165e-125		3.16938	-124.291
	1478	4.19325e-125		3.16967	-124.377
	1479	3.43315e-125		3.16997	-124.464
	1480	2.81082e-125		3.17026	-124.551
	1481	2.30131e-125		3.17056	-124.638
	1482	1.88415e-125		3.17085	-124.725
	1483	1.54261e-125		3.17114	-124.812
	1484	1.26298e-125		3.17143	-124.899
	1485	1.03404e-125		3.17173	-124.985
	1486	8.46603e-126		3.17202	-125.072
	1487	6.9314e-126		3.17231	-125.159
	1488	5.67495e-126		3.1726	-125.246
	1489	4.64626e-126		3.17289	-125.333
	1490	3.80403e-126		3.17319	-125.42
	1491	3.11448e-126		3.17348	-125.507
	1492	2.54992e-126		3.17377	-125.593
	1493	2.0877e-126		3.17406	-125.68
	1494	1.70926e-126		3.17435	-125.767
	1495	1.39943e-126		3.17464	-125.854
	1496	1.14575e-126		3.17493	-125.941
	1497	9.38063e-127		3.17522	-126.028
	1498	7.68021e-127		3.17551	-126.115
	1499	6.28803e-127		3.1758	-126.201
	1500	5.1482e-127		3.17609	-126.288
	1501	4.21499e-127		3.17638	-126.375
	1502	3.45094e-127		3.17667	-126.462
	1503	2.82539e-127		3.17696	-126.549
	1504	2.31324e-127		3.17725	-126.636
	1505	1.89392e-127		3.17754	-126.723
	1506	1.55061e-127		3.17782	-126.809
	1507	1.26953e-127		3.17811	-126.896
	1508	1.0394e-127		3.1784	-126.983
	1509	8.50992e-128		3.17869	-127.07
	1510	6.96733e-128		3.17898	-127.157
	1511	5.70437e-128		3.17926	-127.244
	1512	4.67034e-128		3.17955	-127.331
	1513	3.82375e-128		3.17984	-127.418
	1514	3.13062e-128		3.18013	-127.504
	1515	2.56314e-128		3.18041	-127.591
	1516	2.09852e-128		3.1807	-127.678
	1517	1.71812e-128		3.18099	-127.765
	1518	1.40668e-128		3.18127	-127.852
	1519	1.15169e-128		3.18156	-127.939
	1520	9.42926e-129		3.18184	-128.026
	1521	7.72002e-129		3.18213	-128.112
	1522	6.32062e-129		3.18241	-128.199
	1523	5.17489e-129		3.1827	-128.286
	1524	4.23684e-129		3.18298	-128.373
	1525	3.46883e-129		3.18327	-128.46
	1526	2.84004e-129		3.18355	-128.547
	1527	2.32523e-129		3.18384	-128.634
	1528	1.90373e-129		3.18412	-128.72
	1529	1.55865e-129		3.18441	-128.807
	1530	1.27611e-129		3.18469	-128.894
	1531	1.04479e-129		3.18498	-128.981
	1532	8.55403e-130		3.18526	-129.068
	1533	7.00345e-130		3.18554	-129.155
	1534	5.73394e-130		3.18583	-129.242
	1535	4.69455e-130		3.18611	-129.328
	1536	3.84357e-130		3.18639	-129.415
	1537	3.14685e-130		3.18667	-129.502
	1538	2.57642e-130		3.18696	-129.589
	1539	2.1094e-130		3.18724	-129.676
	1540	1.72703e-130		3.18752	-129.763
	1541	1.41397e-130		3.1878	-129.85
	1542	1.15766e-130		3.18808	-129.936
	1543	9.47813e-131		3.18837	-130.023
	1544	7.76004e-131		3.18865	-130.11
	1545	6.35338e-131		3.18893	-130.197
	1546	5.20171e-131		3.18921	-130.284
	1547	4.2588e-131		3.18949	-130.371
	1548	3.48681e-131		3.18977	-130.458
	1549	2.85476e-131		3.19005	-130.544
	1550	2.33728e-131		3.19033	-130.631
	1551	1.9136e-131		3.19061	-130.718
	1552	1.56673e-131		3.19089	-130.805
	1553	1.28273e-131		3.19117	-130.892
	1554	1.05021e-131		3.19145	-130.979
	1555	8.59837e-132		3.19173	-131.066
	1556	7.03975e-132		3.19201	-131.152
	1557	5.76366e-132		3.19229	-131.239
	1558	4.71889e-132		3.19257	-131.326
	1559	3.8635e-132		3.19285	-131.413
	1560	3.16316e-132		3.19312	-131.5
	1561	2.58978e-132		3.1934	-131.587
	1562	2.12033e-132		3.19368	-131.674
	1563	1.73598e-132		3.19396	-131.76
	1564	1.4213e-132		3.19424	-131.847
	1565	1.16366e-132		3.19451	-131.934
	1566	9.52727e-133		3.19479	-132.021
	1567	7.80027e-133		3.19507	-132.108
	1568	6.38632e-133		3.19535	-132.195
	1569	5.22867e-133		3.19562	-132.282
	1570	4.28088e-133		3.1959	-132.368
	1571	3.50489e-133		3.19618	-132.455
	1572	2.86956e-133		3.19645	-132.542
	1573	2.34939e-133		3.19673	-132.629
	1574	1.92352e-133		3.197	-132.716
	1575	1.57485e-133		3.19728	-132.803
	1576	1.28938e-133		3.19756	-132.89
	1577	1.05565e-133		3.19783	-132.976
	1578	8.64294e-134		3.19811	-133.063
	1579	7.07624e-134		3.19838	-133.15
	1580	5.79354e-134		3.19866	-133.237
	1581	4.74335e-134		3.19893	-133.324
	1582	3.88352e-134		3.19921	-133.411
	1583	3.17956e-134		3.19948	-133.498
	1584	2.6032e-134		3.19976	-133.584
	1585	2.13132e-134		3.20003	-133.671
	1586	1.74498e-134		3.2003	-133.758
	1587	1.42867e-134		3.20058	-133.845
	1588	1.16969e-134		3.20085	-133.932
	1589	9.57665e-135		3.20112	-134.019
	1590	7.8407e-135		3.2014	-134.106
	1591	6.41942e-135		3.20167	-134.193
	1592	5.25578e-135		3.20194	-134.279
	1593	4.30307e-135		3.20222	-134.366
	1594	3.52305e-135		3.20249	-134.453
	1595	2.88443e-135		3.20276	-134.54
	1596	2.36157e-135		3.20303	-134.627
	1597	1.93349e-135		3.2033	-134.714
	1598	1.58301e-135		3.20358	-134.801
	1599	1.29606e-135		3.20385	-134.887
	1600	1.06112e-135		3.20412	-134.974
	1601	8.68774e-136		3.20439	-135.061
	1602	7.11292e-136		3.20466	-135.148
	1603	5.82357e-136		3.20493	-135.235
	1604	4.76793e-136		3.2052	-135.322
	1605	3.90365e-136		3.20548	-135.409
	1606	3.19604e-136		3.20575	-135.495
	1607	2.6167e-136		3.20602	-135.582
	1608	2.14237e-136		3.20629	-135.669
	1609	1.75402e-136		3.20656	-135.756
	1610	1.43607e-136		3.20683	-135.843
	1611	1.17576e-136		3.2071	-135.93
	1612	9.62629e-137		3.20737	-136.017
	1613	7.88134e-137		3.20763	-136.103
	1614	6.4527e-137		3.2079	-136.19
	1615	5.28302e-137		3.20817	-136.277
	1616	4.32537e-137		3.20844	-136.364
	1617	3.54131e-137		3.20871	-136.451
	1618	2.89938e-137		3.20898	-136.538
	1619	2.37381e-137		3.20925	-136.625
	1620	1.94351e-137		3.20952	-136.711
	1621	1.59122e-137		3.20978	-136.798
	1622	1.30278e-137		3.21005	-136.885
	1623	1.06662e-137		3.21032	-136.972
	1624	8.73278e-138		3.21059	-137.059
	1625	7.14979e-138		3.21085	-137.146
	1626	5.85375e-138		3.21112	-137.233
	1627	4.79265e-138		3.21139	-137.319
	1628	3.92389e-138		3.21165	-137.406
	1629	3.21261e-138		3.21192	-137.493
	1630	2.63026e-138		3.21219	-137.58
	1631	2.15348e-138		3.21245	-137.667
	1632	1.76312e-138		3.21272	-137.754
	1633	1.44352e-138		3.21299	-137.841
	1634	1.18185e-138		3.21325	-137.927
	1635	9.67619e-139		3.21352	-138.014
	1636	7.92219e-139		3.21378	-138.101
	1637	6.48614e-139		3.21405	-138.188
	1638	5.31041e-139		3.21431	-138.275
	1639	4.34779e-139		3.21458	-138.362
	1640	3.55967e-139		3.21484	-138.449
	1641	2.91441e-139		3.21511	-138.535
	1642	2.38612e-139		3.21537	-138.622
	1643	1.95359e-139		3.21564	-138.709
	1644	1.59946e-139		3.2159	-138.796
	1645	1.30953e-139		3.21617	-138.883
	1646	1.07215e-139		3.21643	-138.97
	1647	8.77804e-140		3.21669	-139.057
	1648	7.18685e-140		3.21696	-139.143
	1649	5.8841e-140		3.21722	-139.23
	1650	4.81749e-140		3.21748	-139.317
	1651	3.94423e-140		3.21775	-139.404
	1652	3.22926e-140		3.21801	-139.491
	1653	2.6439e-140		3.21827	-139.578
	1654	2.16464e-140		3.21854	-139.665
	1655	1.77226e-140		3.2188	-139.751
	1656	1.451e-140		3.21906	-139.838
	1657	1.18798e-140		3.21932	-139.925
	1658	9.72635e-141		3.21958	-140.012
	1659	7.96326e-141		3.21985	-140.099
	1660	6.51977e-141		3.22011	-140.186
	1661	5.33793e-141		3.22037	-140.273
	1662	4.37033e-141		3.22063	-140.359
	1663	3.57812e-141		3.22089	-140.446
	1664	2.92952e-141		3.22115	-140.533
	1665	2.39849e-141		3.22141	-140.62
	1666	1.96372e-141		3.22167	-140.707
	1667	1.60775e-141		3.22194	-140.794
	1668	1.31632e-141		3.2222	-140.881
	1669	1.07771e-141		3.22246	-140.967
	1670	8.82354e-142		3.22272	-141.054
	1671	7.22411e-142		3.22298	-141.141
	1672	5.9146e-142		3.22324	-141.228
	1673	4.84246e-142		3.2235	-141.315
	1674	3.96467e-142		3.22376	-141.402
	1675	3.246e-142		3.22401	-141.489
	1676	2.6576e-142		3.22427	-141.576
	1677	2.17586e-142		3.22453	-141.662
	1678	1.78144e-142		3.22479	-141.749
	1679	1.45852e-142		3.22505	-141.836
	1680	1.19414e-142		3.22531	-141.923
	1681	9.77677e-143		3.22557	-142.01
	1682	8.00454e-143		3.22583	-142.097
	1683	6.55356e-143		3.22608	-142.184
	1684	5.3656e-143		3.22634	-142.27
	1685	4.39298e-143		3.2266	-142.357
	1686	3.59667e-143		3.22686	-142.444
	1687	2.94471e-143		3.22712	-142.531
	1688	2.41092e-143		3.22737	-142.618
	1689	1.97389e-143		3.22763	-142.705
	1690	1.61609e-143		3.22789	-142.792
	1691	1.32314e-143		3.22814	-142.878
	1692	1.0833e-143		3.2284	-142.965
	1693	8.86928e-144		3.22866	-143.052
	1694	7.26155e-144		3.22891	-143.139
	1695	5.94526e-144		3.22917	-143.226
	1696	4.86756e-144		3.22943	-143.313
	1697	3.98522e-144		3.22968	-143.4
	1698	3.26283e-144		3.22994	-143.486
	1699	2.67138e-144		3.23019	-143.573
	1700	2.18714e-144		3.23045	-143.66
	1701	1.79068e-144		3.2307	-143.747
	1702	1.46608e-144		3.23096	-143.834
	1703	1.20033e-144		3.23121	-143.921
	1704	9.82744e-145		3.23147	-144.008
	1705	8.04603e-145		3.23172	-144.094
	1706	6.58753e-145		3.23198	-144.181
	1707	5.39342e-145		3.23223	-144.268
	1708	4.41576e-145		3.23249	-144.355
	1709	3.61531e-145		3.23274	-144.442
	1710	2.95997e-145		3.233	-144.529
	1711	2.42342e-145		3.23325	-144.616
	1712	1.98413e-145		3.2335	-144.702
	1713	1.62447e-145		3.23376	-144.789
	1714	1.33e-145		3.23401	-144.876
	1715	1.08891e-145		3.23426	-144.963
	1716	8.91526e-146		3.23452	-145.05
	1717	7.29919e-146		3.23477	-145.137
	1718	5.97607e-146		3.23502	-145.224
	1719	4.8928e-146		3.23528	-145.31
	1720	4.00588e-146		3.23553	-145.397
	1721	3.27974e-146		3.23578	-145.484
	1722	2.68522e-146		3.23603	-145.571
	1723	2.19848e-146		3.23629	-145.658
	1724	1.79996e-146		3.23654	-145.745
	1725	1.47368e-146		3.23679	-145.832
	1726	1.20655e-146		3.23704	-145.918
	1727	9.87839e-147		3.23729	-146.005
	1728	8.08774e-147		3.23754	-146.092
	1729	6.62168e-147		3.23779	-146.179
	1730	5.42137e-147		3.23805	-146.266
	1731	4.43864e-147		3.2383	-146.353
	1732	3.63405e-147		3.23855	-146.44
	1733	2.97531e-147		3.2388	-146.526
	1734	2.43598e-147		3.23905	-146.613
	1735	1.99441e-147		3.2393	-146.7
	1736	1.63289e-147		3.23955	-146.787
	1737	1.33689e-147		3.2398	-146.874
	1738	1.09456e-147		3.24005	-146.961
	1739	8.96147e-148		3.2403	-147.048
	1740	7.33703e-148		3.24055	-147.134
	1741	6.00705e-148		3.2408	-147.221
	1742	4.91816e-148		3.24105	-147.308
	1743	4.02665e-148		3.2413	-147.395
	1744	3.29674e-148		3.24155	-147.482
	1745	2.69914e-148		3.2418	-147.569
	1746	2.20987e-148		3.24204	-147.656
	1747	1.80929e-148		3.24229	-147.742
	1748	1.48132e-148		3.24254	-147.829
	1749	1.2128e-148		3.24279	-147.916
	1750	9.92959e-149		3.24304	-148.003
	1751	8.12966e-149		3.24329	-148.09
	1752	6.656e-149		3.24353	-148.177
	1753	5.44947e-149		3.24378	-148.264
	1754	4.46165e-149		3.24403	-148.351
	1755	3.65289e-149		3.24428	-148.437
	1756	2.99074e-149		3.24452	-148.524
	1757	2.44861e-149		3.24477	-148.611
	1758	2.00475e-149		3.24502	-148.698
	1759	1.64135e-149		3.24527	-148.785
	1760	1.34382e-149		3.24551	-148.872
	1761	1.10023e-149		3.24576	-148.959
	1762	9.00792e-150		3.24601	-149.045
	1763	7.37506e-150		3.24625	-149.132
	1764	6.03819e-150		3.2465	-149.219
	1765	4.94365e-150		3.24674	-149.306
	1766	4.04752e-150		3.24699	-149.393
	1767	3.31383e-150		3.24724	-149.48
	1768	2.71313e-150		3.24748	-149.567
	1769	2.22133e-150		3.24773	-149.653
	1770	1.81867e-150		3.24797	-149.74
	1771	1.489e-150		3.24822	-149.827
	1772	1.21909e-150		3.24846	-149.914
	1773	9.98106e-151		3.24871	-150.001
	1774	8.1718e-151		3.24895	-150.088
	1775	6.69051e-151		3.2492	-150.175
	1776	5.47772e-151		3.24944	-150.261
	1777	4.48478e-151		3.24969	-150.348
	1778	3.67183e-151		3.24993	-150.435
	1779	3.00624e-151		3.25018	-150.522
	1780	2.4613e-151		3.25042	-150.609
	1781	2.01514e-151		3.25066	-150.696
	1782	1.64986e-151		3.25091	-150.783
	1783	1.35079e-151		3.25115	-150.869
	1784	1.10593e-151		3.25139	-150.956
	1785	9.05461e-152		3.25164	-151.043
	1786	7.41329e-152		3.25188	-151.13
	1787	6.06949e-152		3.25212	-151.217
	1788	4.96928e-152		3.25237	-151.304
	1789	4.0685e-152		3.25261	-151.391
	1790	3.33101e-152		3.25285	-151.477
	1791	2.7272e-152		3.2531	-151.564
	1792	2.23284e-152		3.25334	-151.651
	1793	1.8281e-152		3.25358	-151.738
	1794	1.49672e-152		3.25382	-151.825
	1795	1.22541e-152		3.25406	-151.912
	1796	1.00328e-152		3.25431	-151.999
	1797	8.21416e-153		3.25455	-152.085
	1798	6.72519e-153		3.25479	-152.172
	1799	5.50612e-153		3.25503	-152.259
	1800	4.50803e-153		3.25527	-152.346
	1801	3.69086e-153		3.25551	-152.433
	1802	3.02182e-153		3.25575	-152.52
	1803	2.47406e-153		3.256	-152.607
	1804	2.02559e-153		3.25624	-152.693
	1805	1.65841e-153		3.25648	-152.78
	1806	1.35779e-153		3.25672	-152.867
	1807	1.11167e-153		3.25696	-152.954
	1808	9.10155e-154		3.2572	-153.041
	1809	7.45172e-154		3.25744	-153.128
	1810	6.10095e-154		3.25768	-153.215
	1811	4.99504e-154		3.25792	-153.301
	1812	4.08959e-154		3.25816	-153.388
	1813	3.34827e-154		3.2584	-153.475
	1814	2.74133e-154		3.25864	-153.562
	1815	2.24441e-154		3.25888	-153.649
	1816	1.83757e-154		3.25912	-153.736
	1817	1.50448e-154		3.25935	-153.823
	1818	1.23176e-154		3.25959	-153.909
	1819	1.00848e-154		3.25983	-153.996
	1820	8.25674e-155		3.26007	-154.083
	1821	6.76005e-155		3.26031	-154.17
	1822	5.53466e-155		3.26055	-154.257
	1823	4.53139e-155		3.26079	-154.344
	1824	3.70999e-155		3.26102	-154.431
	1825	3.03748e-155		3.26126	-154.517
	1826	2.48688e-155		3.2615	-154.604
	1827	2.03609e-155		3.26174	-154.691
	1828	1.66701e-155		3.26198	-154.778
	1829	1.36483e-155		3.26221	-154.865
	1830	1.11743e-155		3.26245	-154.952
	1831	9.14873e-156		3.26269	-155.039
	1832	7.49035e-156		3.26293	-155.125
	1833	6.13258e-156		3.26316	-155.212
	1834	5.02093e-156		3.2634	-155.299
	1835	4.11079e-156		3.26364	-155.386
	1836	3.36563e-156		3.26387	-155.473
	1837	2.75554e-156		3.26411	-155.56
	1838	2.25605e-156		3.26435	-155.647
	1839	1.8471e-156		3.26458	-155.734
	1840	1.51227e-156		3.26482	-155.82
	1841	1.23815e-156		3.26505	-155.907
	1842	1.01371e-156		3.26529	-155.994
	1843	8.29954e-157		3.26553	-156.081
	1844	6.79509e-157		3.26576	-156.168
	1845	5.56335e-157		3.266	-156.255
	1846	4.55488e-157		3.26623	-156.342
	1847	3.72922e-157		3.26647	-156.428
	1848	3.05323e-157		3.2667	-156.515
	1849	2.49977e-157		3.26694	-156.602
	1850	2.04664e-157		3.26717	-156.689
	1851	1.67565e-157		3.26741	-156.776
	1852	1.3719e-157		3.26764	-156.863
	1853	1.12322e-157		3.26788	-156.95
	1854	9.19615e-158		3.26811	-157.036
	1855	7.52917e-158		3.26834	-157.123
	1856	6.16436e-158		3.26858	-157.21
	1857	5.04695e-158		3.26881	-157.297
	1858	4.1321e-158		3.26905	-157.384
	1859	3.38308e-158		3.26928	-157.471
	1860	2.76983e-158		3.26951	-157.558
	1861	2.26774e-158		3.26975	-157.644
	1862	1.85667e-158		3.26998	-157.731
	1863	1.52011e-158		3.27021	-157.818
	1864	1.24456e-158		3.27045	-157.905
	1865	1.01896e-158		3.27068	-157.992
	1866	8.34256e-159		3.27091	-158.079
	1867	6.83031e-159		3.27114	-158.166
	1868	5.59219e-159		3.27138	-158.252
	1869	4.57849e-159		3.27161	-158.339
	1870	3.74855e-159		3.27184	-158.426
	1871	3.06906e-159		3.27207	-158.513
	1872	2.51273e-159		3.27231	-158.6
	1873	2.05725e-159		3.27254	-158.687
	1874	1.68433e-159		3.27277	-158.774
	1875	1.37902e-159		3.273	-158.86
	1876	1.12904e-159		3.27323	-158.947
	1877	9.24382e-160		3.27346	-159.034
	1878	7.5682e-160		3.2737	-159.121
	1879	6.19632e-160		3.27393	-159.208
	1880	5.07312e-160		3.27416	-159.295
	1881	4.15352e-160		3.27439	-159.382
	1882	3.40061e-160		3.27462	-159.468
	1883	2.78419e-160		3.27485	-159.555
	1884	2.2795e-160		3.27508	-159.642
	1885	1.8663e-160		3.27531	-159.729
	1886	1.52799e-160		3.27554	-159.816
	1887	1.25102e-160		3.27577	-159.903
	1888	1.02424e-160		3.276	-159.99
	1889	8.3858e-161		3.27623	-160.076
	1890	6.86572e-161		3.27646	-160.163
	1891	5.62117e-161		3.27669	-160.25
	1892	4.60223e-161		3.27692	-160.337
	1893	3.76798e-161		3.27715	-160.424
	1894	3.08497e-161		3.27738	-160.511
	1895	2.52576e-161		3.27761	-160.598
	1896	2.06791e-161		3.27784	-160.684
	1897	1.69306e-161		3.27807	-160.771
	1898	1.38616e-161		3.2783	-160.858
	1899	1.1349e-161		3.27852	-160.945
	1900	9.29174e-162		3.27875	-161.032
	1901	7.60743e-162		3.27898	-161.119
	1902	6.22844e-162		3.27921	-161.206
	1903	5.09941e-162		3.27944	-161.292
	1904	4.17505e-162		3.27967	-161.379
	1905	3.41824e-162		3.27989	-161.466
	1906	2.79862e-162		3.28012	-161.553
	1907	2.29131e-162		3.28035	-161.64
	1908	1.87597e-162		3.28058	-161.727
	1909	1.53591e-162		3.28081	-161.814
	1910	1.2575e-162		3.28103	-161.9
	1911	1.02955e-162		3.28126	-161.987
	1912	8.42927e-163		3.28149	-162.074
	1913	6.90131e-163		3.28171	-162.161
	1914	5.65031e-163		3.28194	-162.248
	1915	4.62608e-163		3.28217	-162.335
	1916	3.78752e-163		3.2824	-162.422
	1917	3.10096e-163		3.28262	-162.509
	1918	2.53885e-163		3.28285	-162.595
	1919	2.07863e-163		3.28307	-162.682
	1920	1.70184e-163		3.2833	-162.769
	1921	1.39335e-163		3.28353	-162.856
	1922	1.14078e-163		3.28375	-162.943
	1923	9.3399e-164		3.28398	-163.03
	1924	7.64686e-164		3.28421	-163.117
	1925	6.26072e-164		3.28443	-163.203
	1926	5.12585e-164		3.28466	-163.29
	1927	4.19669e-164		3.28488	-163.377
	1928	3.43596e-164		3.28511	-163.464
	1929	2.81312e-164		3.28533	-163.551
	1930	2.30319e-164		3.28556	-163.638
	1931	1.88569e-164		3.28578	-163.725
	1932	1.54388e-164		3.28601	-163.811
	1933	1.26402e-164		3.28623	-163.898
	1934	1.03489e-164		3.28646	-163.985
	1935	8.47297e-165		3.28668	-164.072
	1936	6.93708e-165		3.28691	-164.159
	1937	5.6796e-165		3.28713	-164.246
	1938	4.65006e-165		3.28735	-164.333
	1939	3.80715e-165		3.28758	-164.419
	1940	3.11703e-165		3.2878	-164.506
	1941	2.55201e-165		3.28803	-164.593
	1942	2.08941e-165		3.28825	-164.68
	1943	1.71066e-165		3.28847	-164.767
	1944	1.40057e-165		3.2887	-164.854
	1945	1.14669e-165		3.28892	-164.941
	1946	9.38831e-166		3.28914	-165.027
	1947	7.6865e-166		3.28937	-165.114
	1948	6.29318e-166		3.28959	-165.201
	1949	5.15242e-166		3.28981	-165.288
	1950	4.21844e-166		3.29003	-165.375
	1951	3.45377e-166		3.29026	-165.462
	1952	2.82771e-166		3.29048	-165.549
	1953	2.31513e-166		3.2907	-165.635
	1954	1.89547e-166		3.29092	-165.722
	1955	1.55188e-166		3.29115	-165.809
	1956	1.27057e-166		3.29137	-165.896
	1957	1.04025e-166		3.29159	-165.983
	1958	8.51689e-167		3.29181	-166.07
	1959	6.97304e-167		3.29203	-166.157
	1960	5.70904e-167		3.29226	-166.243
	1961	4.67417e-167		3.29248	-166.33
	1962	3.82688e-167		3.2927	-166.417
	1963	3.13319e-167		3.29292	-166.504
	1964	2.56524e-167		3.29314	-166.591
	1965	2.10024e-167		3.29336	-166.678
	1966	1.71953e-167		3.29358	-166.765
	1967	1.40783e-167		3.2938	-166.851
	1968	1.15264e-167		3.29403	-166.938
	1969	9.43698e-168		3.29425	-167.025
	1970	7.72635e-168		3.29447	-167.112
	1971	6.3258e-168		3.29469	-167.199
	1972	5.17912e-168		3.29491	-167.286
	1973	4.24031e-168		3.29513	-167.373
	1974	3.47167e-168		3.29535	-167.459
	1975	2.84236e-168		3.29557	-167.546
	1976	2.32713e-168		3.29579	-167.633
	1977	1.90529e-168		3.29601	-167.72
	1978	1.55992e-168		3.29623	-167.807
	1979	1.27716e-168		3.29645	-167.894
	1980	1.04565e-168		3.29667	-167.981
	1981	8.56103e-169		3.29688	-168.067
	1982	7.00918e-169		3.2971	-168.154
	1983	5.73863e-169		3.29732	-168.241
	1984	4.6984e-169		3.29754	-168.328
	1985	3.84672e-169		3.29776	-168.415
	1986	3.14943e-169		3.29798	-168.502
	1987	2.57853e-169		3.2982	-168.589
	1988	2.11113e-169		3.29842	-168.675
	1989	1.72844e-169		3.29863	-168.762
	1990	1.41513e-169		3.29885	-168.849
	1991	1.15861e-169		3.29907	-168.936
	1992	9.4859e-170		3.29929	-169.023
	1993	7.7664e-170		3.29951	-169.11
	1994	6.35859e-170		3.29973	-169.197
[truncated: 1,511 more rows]
